# Supplementary material for: Array-based DNA methylation profiling of primary lymphomas of the central nervous system
Source: BMC Cancer. 2009 Dec 21;9:455. doi: 10.1186/1471-2407-9-455 (PMC2807878; doi:10.1186/1471-2407-9-455)
Supplement: Additional file 1 — Table of DNA-methylation data (beta-values) obtained from the microarray analysis (0: unmethylated; 1: fully methylated). Additionally, this table contains information about the sequence analyzed, the promoter class and whether the gene is a putative PcG target gene. [file 1471-2407-9-455-S1.XLS]

## Sheet: Richter et al., Table S1
TargetID	SYMBOL	controls										PCNSL					non-mBL
		Ton1.AVG_Beta	Ton2.AVG_Beta	D32.AVG_Beta	D38.AVG_Beta	NA07033.AVG_Beta	NA06999.AVG_Beta	NA10923.AVG_Beta	NA10924.AVG_Beta	NA06816.AVG_Beta	NA14667.AVG_Beta	PCNSL_07_551.AVG_Beta	PCNSL_07_552.AVG_Beta	PCNSL_07_553.AVG_Beta	PCNSL_07_554.AVG_Beta	PCNSL_07_555.AVG_Beta	ABC_115.AVG_Beta	GCB_53.AVG_Beta	GCB_207.AVG_Beta	ABC_130.AVG_Beta	GCB_109.AVG_Beta	GCB_235.AVG_Beta	ABC_132.AVG_Beta	GCB_113.AVG_Beta	ABC_133.AVG_Beta	GCB_127.AVG_Beta	ABC_182.AVG_Beta	GCB_128.AVG_Beta	ABC_183.AVG_Beta	GCB_142.AVG_Beta	ABC_185.AVG_Beta	ABC_108.AVG_Beta	ABC_192.AVG_Beta	GCB_203.AVG_Beta	ABC_45.AVG_Beta	ABC_152.AVG_Beta	GCB_7.AVG_Beta	ABC_14.AVG_Beta	GCB_227.AVG_Beta	ABC_098.AVG_Beta	ABC_164.AVG_Beta	GCB_22.AVG_Beta	GCB_105.AVG_Beta	GCB_229.AVG_Beta	ABC_106.AVG_Beta	ABC_190.AVG_Beta	GCB_119.AVG_Beta	ABC_110.AVG_Beta	ABC_194.AVG_Beta
AATK_E63_R	AATK	0.916748	0.884376	0.940529	0.932074	0.808168	0.406572	0.930944	0.876054	0.899506	0.899056	0.726395	0.406477	0.0835724	0.28999	0.786486	0.111207	0.453602	0.603977	0.427411	0.796399	0.882496	0.636956	0.0895431	0.512163	0.90662	0.153213	0.614155	0.37594	0.369982	0.174603	0.773472	0.381198	0.713813	0.147119	0.492431	0.171177	0.129383	0.413579	0.747575	0.120461	0.827366	0.344927	0.285129	0.257567	0.486709	0.55633	0.74038	0.370185
AATK_P519_R	AATK	0.934877	0.948533	0.943719	0.926488	0.948038	0.954742	0.953995	0.951899	0.937479	0.927738	0.920836	0.878432	0.771781	0.887902	0.908065	0.909289	0.882271	0.934384	0.928537	0.912985	0.937209	0.95438	0.876179	0.900393	0.932338	0.813427	0.940122	0.942539	0.938193	0.947112	0.958325	0.945093	0.947406	0.832241	0.902278	0.917281	0.946657	0.892429	0.934756	0.822108	0.886515	0.896889	0.8587	0.938137	0.927303	0.816078	0.91922	0.843408
AATK_P709_R	AATK	0.861385	0.863695	0.894064	0.745078	0.878607	0.881493	0.838072	0.884638	0.853713	0.851478	0.877758	0.7813	0.832044	0.707367	0.766904	0.78532	0.795467	0.854928	0.800487	0.845158	0.827074	0.84486	0.802107	0.871982	0.809825	0.911077	0.871069	0.780805	0.797766	0.83243	0.927121	0.808765	0.882063	0.675052	0.809522	0.797505	0.897243	0.748988	0.838529	0.75397	0.631111	0.520721	0.648252	0.847475	0.799704	0.536967	0.775547	0.597301
ABCA1_E120_R	ABCA1	0.0416927	0.0360466	0.0104065	0.0112163	0.0200426	0.0224455	0.0189114	0.0160296	0.0143352	0.0146853	0.0158953	0.044812	0.036274	0.0152318	0.021429	0.0455337	0.021861	0.0215177	0.282179	0.0253034	0.0238502	0.0215941	0.4659	0.0234665	0.0223458	0.0197423	0.0204571	0.0173398	0.0242506	0.0183153	0.0232354	0.0237411	0.022801	0.0173777	0.0198095	0.0145703	0.0148469	0.206874	0.0158646	0.0160628	0.0154259	0.0210812	0.0151238	0.0145863	0.0192685	0.0145619	0.0155015	0.284843
ABCA1_P45_F	ABCA1	0.0662797	0.0528132	0.0158821	0.0153247	0.0293859	0.0337986	0.0202267	0.024198	0.0479219	0.0287603	0.0209399	0.0263684	0.0359079	0.029694	0.0309766	0.0263435	0.056985	0.026413	0.458341	0.0319265	0.0294242	0.0307822	0.0964259	0.0307597	0.0317793	0.0343649	0.0310412	0.0297658	0.0298563	0.0260249	0.028509	0.0260643	0.0282127	0.0194537	0.0272732	0.0185633	0.0185568	0.677137	0.0168736	0.0197528	0.0147219	0.0206509	0.0207221	0.0392322	0.0225198	0.0243692	0.0462739	0.0163262
ABCB4_E429_F	ABCB4	0.904879	0.939414	0.956609	0.963617	0.956313	0.958249	0.969904	0.965007	0.922438	0.957559	0.969804	0.755512	0.887395	0.669308	0.890192	0.958007	0.94258	0.915629	0.760328	0.965977	0.952838	0.888768	0.394904	0.915259	0.931316	0.875235	0.905021	0.873721	0.925683	0.953009	0.877458	0.95804	0.891984	0.895951	0.877261	0.563878	0.545125	0.913323	0.888661	0.947729	0.921856	0.933319	0.680833	0.983041	0.92769	0.850648	0.963095	0.816945
ABCB4_P51_F	ABCB4	0.919351	0.943836	0.94907	0.959646	0.955598	0.956366	0.960153	0.96525	0.937385	0.95501	0.965416	0.807864	0.948411	0.769537	0.867758	0.934635	0.904043	0.836123	0.9244	0.95634	0.94015	0.938508	0.805586	0.914665	0.932002	0.947999	0.939593	0.961236	0.934866	0.938782	0.919884	0.89419	0.837647	0.941179	0.906278	0.945687	0.958663	0.925849	0.931829	0.947336	0.909417	0.926166	0.427015	0.984233	0.955697	0.66607	0.955662	0.865504
ABCB4_P892_F	ABCB4	0.894417	0.876268	0.907687	0.924162	0.903293	0.921903	0.891803	0.904472	0.544184	0.856617	0.84814	0.420368	0.157947	0.32839	0.716716	0.256612	0.598118	0.669736	0.390473	0.93426	0.91949	0.796785	0.203517	0.62332	0.531187	0.595218	0.607081	0.422675	0.433643	0.332101	0.734204	0.653099	0.665686	0.381812	0.532263	0.922638	0.237701	0.662926	0.619585	0.244249	0.824765	0.73769	0.281174	0.609005	0.374264	0.536728	0.18462	0.312424
ABCC2_E16_R	ABCC2	0.912059	0.948678	0.971391	0.975964	0.953294	0.943185	0.979123	0.974082	0.962854	0.94896	0.929524	0.946532	0.949642	0.935911	0.956546	0.957773	0.958693	0.952357	0.950985	0.943681	0.963568	0.955967	0.928339	0.760237	0.9616	0.927216	0.950473	0.19143	0.97549	0.939633	0.966594	0.9495	0.956539	0.933362	0.864234	0.944372	0.218263	0.0516141	0.910331	0.895696	0.918118	0.899262	0.571826	0.684753	0.917286	0.878528	0.587218	0.842408
ABCC2_P88_F	ABCC2	0.918162	0.954845	0.967603	0.973115	0.954921	0.963834	0.959043	0.962947	0.95435	0.947195	0.954574	0.950544	0.960304	0.943874	0.950601	0.940293	0.873005	0.943132	0.923917	0.945661	0.952462	0.957422	0.954148	0.907066	0.951684	0.863245	0.955684	0.931709	0.967016	0.957568	0.959314	0.952992	0.902831	0.955056	0.884887	0.95583	0.961233	0.947736	0.930155	0.926869	0.940747	0.923588	0.837166	0.831306	0.952438	0.874478	0.958194	0.885199
ABCC5_P444_F	ABCC5	0.056505	0.0497345	0.0242042	0.0162883	0.0235292	0.0266157	0.0249697	0.031687	0.101705	0.0331671	0.0437111	0.0877282	0.0359859	0.220661	0.0250642	0.582919	0.635624	0.0946984	0.0401451	0.032321	0.0348929	0.37719	0.795082	0.0431531	0.379962	0.0591728	0.0320292	0.0252162	0.0396799	0.0221186	0.280184	0.0886365	0.115696	0.0270464	0.210641	0.0190691	0.0920612	0.485552	0.0316805	0.0151881	0.367293	0.324872	0.0113753	0.0170169	0.018167	0.147717	0.0331926	0.0245929
ABCG2_P178_R	ABCG2	0.173236	0.107385	0.0478257	0.0470073	0.0608539	0.0733539	0.0507638	0.0562951	0.074913	0.0635514	0.0493466	0.0515019	0.0419373	0.0518952	0.0646621	0.0495285	0.0679464	0.0537529	0.0676979	0.0652812	0.0675415	0.0717938	0.547771	0.0729737	0.0505724	0.0596771	0.0605345	0.0808332	0.0621645	0.062662	0.057907	0.0761784	0.0693896	0.0617865	0.0559814	0.0451512	0.055675	0.154572	0.070543	0.0496415	0.0541548	0.0493158	0.0311369	0.0721114	0.0596693	0.283387	0.248811	0.0465285
ABCG2_P310_R	ABCG2	0.0936391	0.0500577	0.0195939	0.017105	0.0350548	0.0291149	0.0162871	0.0199164	0.0193484	0.0211296	0.0184701	0.0259915	0.0422725	0.213078	0.124775	0.394766	0.164708	0.0494421	0.0456555	0.048233	0.245489	0.0500831	0.955004	0.051524	0.0434263	0.0418697	0.0348141	0.260884	0.0485879	0.0519476	0.0362765	0.0642244	0.171607	0.0350406	0.0357708	0.0379266	0.0467235	0.152586	0.0332248	0.0365703	0.0435021	0.0378815	0.0352006	0.0500073	0.0532826	0.456776	0.943546	0.0333369
ABL1_P53_F	ABL1	0.124688	0.103853	0.0382424	0.0206446	0.0811474	0.710009	0.0593413	0.044791	0.153814	0.0863461	0.0300274	0.109875	0.0383636	0.840238	0.117023	0.588511	0.0559529	0.0544525	0.0428669	0.0922188	0.0643697	0.0728919	0.0413383	0.0625712	0.0679213	0.0372064	0.0685106	0.0236077	0.272319	0.0302981	0.139056	0.0464163	0.312209	0.0248562	0.037088	0.790454	0.0178444	0.0427524	0.126514	0.039541	0.840646	0.113401	0.0867726	0.0596274	0.0519744	0.0513212	0.72908	0.182145
ABL2_P459_R	ABL2	0.124391	0.16716	0.0790949	0.0720049	0.13073	0.11179	0.056744	0.105815	0.098552	0.0963354	0.0598444	0.0609806	0.0339985	0.112928	0.121387	0.0641276	0.0848626	0.0900048	0.0587103	0.1104	0.112914	0.0849805	0.0754855	0.122371	0.0992169	0.0542382	0.106735	0.0490309	0.111042	0.0511837	0.0945332	0.0708132	0.0642282	0.0388797	0.0922895	0.114006	0.605288	0.0888888	0.142094	0.122957	0.0733572	0.0785396	0.0429447	0.0457851	0.0884586	0.0582362	0.0436742	0.0799384
ABO_E110_F	ABO	0.0577012	0.0688604	0.0330528	0.0302999	0.0308133	0.0435187	0.0234216	0.0203332	0.0270087	0.0361073	0.0317262	0.367766	0.801686	0.490912	0.114289	0.697487	0.463729	0.689824	0.660365	0.302822	0.237041	0.362844	0.806157	0.589065	0.513383	0.635162	0.386574	0.805452	0.537407	0.869085	0.038097	0.637677	0.224424	0.684279	0.451696	0.789288	0.892779	0.394381	0.301389	0.70367	0.455299	0.281619	0.502367	0.0491256	0.715434	0.565258	0.777442	0.343566
ABO_P312_F	ABO	0.10658	0.110711	0.0429572	0.0931574	0.0554092	0.0630993	0.0435871	0.0423843	0.0542301	0.0568011	0.0438019	0.620122	0.641096	0.744537	0.315779	0.914147	0.79628	0.911677	0.850477	0.666592	0.348348	0.511676	0.515011	0.502734	0.657047	0.561318	0.574569	0.847353	0.921318	0.0739273	0.0609157	0.897088	0.0621437	0.847996	0.0801917	0.522237	0.767725	0.478962	0.262847	0.505671	0.719484	0.458447	0.824482	0.0368368	0.0680554	0.347188	0.148251	0.518208
ACTG2_E98_R	ACTG2	0.779484	0.885922	0.926379	0.925289	0.912603	0.905224	0.917277	0.908071	0.892541	0.888256	0.906291	0.444886	0.128357	0.313393	0.803196	0.438691	0.870103	0.862828	0.338978	0.753305	0.843426	0.862464	0.063198	0.391267	0.849208	0.697372	0.870521	0.264953	0.691693	0.093656	0.699758	0.642308	0.674568	0.141025	0.459244	0.876641	0.194369	0.217193	0.702346	0.166677	0.568702	0.706238	0.60066	0.627331	0.856792	0.753896	0.852715	0.316486
ACTG2_P346_F	ACTG2	0.821137	0.835623	0.808943	0.850975	0.717464	0.72703	0.718125	0.666069	0.542237	0.637611	0.69075	0.255593	0.0610247	0.163559	0.591526	0.260958	0.777578	0.564368	0.349925	0.814686	0.804674	0.779787	0.0885338	0.40153	0.731628	0.340846	0.859692	0.237401	0.858104	0.111122	0.662907	0.652507	0.567815	0.0846961	0.24934	0.735442	0.120082	0.136539	0.527476	0.108385	0.413146	0.379892	0.460279	0.466212	0.696827	0.339636	0.314528	0.247492
ACTG2_P455_R	ACTG2	0.926264	0.954692	0.975328	0.976052	0.939628	0.95141	0.966101	0.957262	0.899831	0.952222	0.896333	0.484582	0.187811	0.802597	0.971625	0.953585	0.959232	0.952704	0.916408	0.960005	0.924648	0.939481	0.958407	0.422221	0.957894	0.921137	0.969222	0.722997	0.970409	0.110935	0.767065	0.957877	0.792386	0.732338	0.476288	0.95372	0.162387	0.647902	0.784632	0.434023	0.832089	0.936774	0.928141	0.900191	0.954494	0.777606	0.94858	0.469676
ACVR1_E328_R	ACVR1	0.907649	0.913299	0.864614	0.882192	0.783647	0.900213	0.898093	0.900895	0.694036	0.885374	0.6767	0.893399	0.690159	0.895721	0.879847	0.649635	0.725289	0.8836	0.894474	0.94519	0.928018	0.936277	0.644021	0.933607	0.919292	0.57053	0.905823	0.947833	0.954889	0.948375	0.93698	0.921624	0.837732	0.740231	0.763692	0.927304	0.896709	0.895215	0.930871	0.161772	0.710123	0.915352	0.538436	0.811238	0.93469	0.537389	0.943265	0.849335
ACVR1_P983_F	ACVR1	0.938875	0.965046	0.969637	0.966859	0.875226	0.959607	0.968182	0.935697	0.9252	0.955019	0.938119	0.961024	0.836545	0.885402	0.932525	0.953615	0.618682	0.952414	0.769672	0.966828	0.961595	0.923307	0.811227	0.743126	0.923226	0.56437	0.958013	0.919701	0.819297	0.935906	0.904312	0.944514	0.908942	0.929901	0.729115	0.966996	0.959317	0.96061	0.960014	0.943055	0.852829	0.955971	0.796821	0.933766	0.967447	0.750374	0.969619	0.894263
ACVR1B_E497_R	ACVR1B	0.0769124	0.0644146	0.0261126	0.0374063	0.0346961	0.0432165	0.0615533	0.0404656	0.0759277	0.058569	0.0270643	0.04799	0.0288818	0.0298405	0.0534117	0.0339087	0.0490048	0.0499291	0.0317502	0.0393661	0.12763	0.021842	0.0237753	0.0428659	0.137642	0.0377285	0.0282937	0.0269888	0.0220293	0.0284024	0.0425798	0.0305961	0.0394201	0.0308221	0.0303096	0.200057	0.0298852	0.373384	0.0416717	0.0293577	0.0998635	0.0237956	0.0290068	0.0211732	0.0350944	0.028507	0.0272096	0.154663
ACVR1B_P572_R	ACVR1B	0.174381	0.134659	0.101759	0.350199	0.135231	0.0860922	0.0540457	0.0518121	0.0999403	0.0903501	0.0764837	0.0581857	0.0553484	0.179177	0.0841191	0.0291576	0.0595781	0.0621026	0.0750212	0.104986	0.101949	0.0838444	0.0514145	0.0604084	0.0503805	0.0437033	0.077924	0.0633315	0.0261569	0.0565374	0.0720132	0.0486581	0.0536595	0.054568	0.0572372	0.0528823	0.0623532	0.0475948	0.0385178	0.0652788	0.378583	0.0692968	0.0690787	0.092042	0.0565365	0.0666352	0.0238829	0.0816661
ACVR1C_P115_R	ACVR1C	0.0878346	0.0922603	0.019813	0.0267177	0.0394597	0.0551148	0.0326676	0.029285	0.0548639	0.0412364	0.0441823	0.622278	0.556783	0.390626	0.073409	0.0216665	0.536385	0.728718	0.672963	0.0435193	0.0481776	0.0568527	0.933354	0.0452635	0.568204	0.0393729	0.547633	0.0304745	0.0603447	0.0305336	0.0474185	0.0307828	0.0558249	0.0308013	0.337379	0.0291027	0.0619785	0.597107	0.0233894	0.0249	0.322157	0.0252088	0.0301063	0.0433886	0.0364035	0.0512329	0.0260539	0.0412704
ACVR1C_P363_F	ACVR1C	0.176611	0.166833	0.0354564	0.0477384	0.0754904	0.0970014	0.0963948	0.0467898	0.135877	0.154315	0.0446056	0.641478	0.870082	0.408172	0.33528	0.439227	0.429292	0.722172	0.616715	0.100125	0.222456	0.0946733	0.907938	0.0548464	0.819186	0.227852	0.118897	0.0577359	0.0703117	0.0477685	0.0495249	0.302103	0.498251	0.264435	0.501636	0.0513967	0.216334	0.568828	0.0716308	0.0620159	0.533717	0.269254	0.2657	0.0462723	0.10623	0.0913123	0.0336304	0.0850015
ACVR2B_E27_R	ACVR2B	0.0535119	0.0544189	0.0154778	0.0118382	0.0214465	0.0280165	0.0157212	0.0190209	0.0265833	0.0149181	0.0205023	0.0259468	0.0198439	0.0171804	0.0211517	0.016416	0.585535	0.0329181	0.068203	0.0419129	0.0288493	0.0421817	0.760648	0.0308747	0.0258267	0.0323013	0.0194238	0.0256528	0.0264006	0.018744	0.0385675	0.0163892	0.0462222	0.0222554	0.0182653	0.0196916	0.0220675	0.0178398	0.0145667	0.0193254	0.735075	0.0207769	0.0291119	0.0352824	0.0185897	0.0239554	0.0148098	0.0225009
ACVR2B_P676_F	ACVR2B	0.0830998	0.103666	0.0440776	0.049122	0.0806427	0.0748704	0.0857722	0.0598563	0.076784	0.179541	0.100067	0.128756	0.0557667	0.0523021	0.0780605	0.0429553	0.124121	0.0626811	0.128021	0.0710719	0.0621199	0.091195	0.763845	0.0754048	0.0525982	0.0524348	0.0776538	0.0673418	0.0545095	0.0458706	0.0802211	0.0462817	0.107387	0.0688939	0.0477123	0.524173	0.0744457	0.0275628	0.0583828	0.0667508	0.582659	0.0429374	0.57312	0.0822637	0.132839	0.0600495	0.0444184	0.0643068
ADAMTS12_E52_R	ADAMTS12	0.215479	0.209812	0.0664406	0.0840062	0.201376	0.128144	0.126421	0.16355	0.446815	0.162979	0.475138	0.551968	0.689622	0.584193	0.382588	0.847823	0.634678	0.625627	0.664775	0.16335	0.327275	0.137073	0.860532	0.408382	0.710728	0.746916	0.620761	0.448629	0.115966	0.89174	0.366019	0.313286	0.50315	0.578598	0.518097	0.798152	0.250139	0.556753	0.179054	0.686045	0.610758	0.576928	0.743721	0.0719458	0.699944	0.660173	0.868952	0.549629
ADAMTS12_P250_R	ADAMTS12	0.0941593	0.0662268	0.0186012	0.0192478	0.0232595	0.0322204	0.023436	0.0242368	0.396923	0.0229241	0.0478058	0.35635	0.156505	0.353722	0.0618698	0.699738	0.642326	0.480375	0.525863	0.0248978	0.0629377	0.0255169	0.836235	0.55645	0.509661	0.0999849	0.567433	0.472257	0.036374	0.555902	0.0363549	0.0780427	0.0338627	0.0540591	0.353466	0.785142	0.0172626	0.0533032	0.0157938	0.0215774	0.0512234	0.546746	0.0544231	0.0289158	0.0351498	0.0371069	0.104258	0.0464019
ADCYAP1_E163_R	ADCYAP1	0.0689883	0.109407	0.035121	0.0406016	0.0467132	0.0631063	0.0259294	0.0343459	0.0310773	0.0257974	0.0410913	0.318424	0.542344	0.380867	0.099195	0.153177	0.204607	0.376425	0.1251	0.0521668	0.0918432	0.0691711	0.435363	0.137094	0.14414	0.227276	0.0932727	0.123963	0.481053	0.584997	0.066188	0.316479	0.11796	0.573424	0.169729	0.480342	0.0786662	0.398509	0.132212	0.493856	0.0942025	0.202886	0.213227	0.0726074	0.28139	0.0654032	0.536483	0.232636
ADCYAP1_P398_F	ADCYAP1	0.0864163	0.153949	0.0551662	0.0316429	0.0544255	0.0610449	0.0691347	0.122684	0.0653814	0.0613894	0.5189	0.659617	0.811836	0.712459	0.266387	0.894432	0.760332	0.829997	0.838897	0.687866	0.433089	0.108225	0.922206	0.749623	0.816047	0.881674	0.757988	0.932044	0.842316	0.912112	0.262576	0.755256	0.690567	0.840888	0.582878	0.847807	0.922742	0.674843	0.453314	0.918869	0.662689	0.608123	0.740094	0.0752203	0.558784	0.742853	0.834508	0.502323
ADCYAP1_P455_R	ADCYAP1	0.0790038	0.0887123	0.0217413	0.0245775	0.0998299	0.0900206	0.0749353	0.0380261	0.0223262	0.0376581	0.0407169	0.420943	0.531877	0.459769	0.144214	0.822327	0.619482	0.736552	0.684663	0.638961	0.296619	0.0448218	0.814497	0.592708	0.667451	0.802382	0.47263	0.38113	0.184789	0.720679	0.48953	0.519738	0.195554	0.696093	0.493156	0.428461	0.799781	0.50283	0.403559	0.789385	0.464902	0.381936	0.550804	0.0332601	0.329498	0.25273	0.486375	0.348993
AFF3_P122_F	AFF3	0.307775	0.244107	0.0726102	0.126855	0.0497413	0.0574526	0.0661113	0.0538053	0.0558806	0.0642643	0.11051	0.164639	0.125324	0.200688	0.362585	0.109041	0.288699	0.237061	0.169928	0.120072	0.269247	0.156415	0.0657662	0.207338	0.207858	0.0907641	0.220077	0.157433	0.0796293	0.111795	0.237068	0.190027	0.224047	0.139596	0.139562	0.0884451	0.142141	0.0562191	0.244099	0.107399	0.0843332	0.149149	0.120148	0.324395	0.194772	0.253659	0.0665523	0.0963271
AFF3_P808_F	AFF3	0.949561	0.972409	0.97103	0.976442	0.972282	0.959098	0.968804	0.971456	0.968924	0.967879	0.968317	0.887622	0.923221	0.966952	0.968808	0.967578	0.949212	0.969993	0.8524	0.950098	0.969598	0.896837	0.971136	0.897619	0.967073	0.691377	0.975428	0.926519	0.971786	0.970804	0.953335	0.972402	0.977733	0.937131	0.880208	0.968934	0.974191	0.972575	0.948064	0.967173	0.95463	0.951568	0.956684	0.960013	0.96785	0.972248	0.820033	0.816788
AFP_P824_F	AFP	0.90103	0.923227	0.942606	0.953409	0.895506	0.875093	0.9091	0.911224	0.850921	0.909931	0.744686	0.893752	0.885334	0.406389	0.878766	0.930291	0.816847	0.931944	0.508295	0.644234	0.93614	0.938452	0.715433	0.941459	0.846042	0.126317	0.846847	0.470785	0.884679	0.945373	0.851869	0.905631	0.807582	0.6955	0.721903	0.928976	0.725208	0.538011	0.921661	0.546292	0.651804	0.42144	0.662201	0.490887	0.770339	0.889611	0.930621	0.517638
AGTR1_P154_F	AGTR1	0.159842	0.185491	0.0401796	0.0666279	0.0481668	0.054836	0.215512	0.0388862	0.0408206	0.0465172	0.0351834	0.79818	0.856111	0.872192	0.289622	0.941514	0.791235	0.897317	0.509806	0.0515025	0.28552	0.565648	0.744019	0.78849	0.75661	0.755646	0.712074	0.891859	0.863595	0.250039	0.0561673	0.719628	0.0474479	0.263539	0.797921	0.787017	0.761707	0.873115	0.428885	0.0494393	0.551235	0.782793	0.496016	0.0514633	0.739376	0.108771	0.105078	0.108919
AGTR1_P41_F	AGTR1	0.0540849	0.0612339	0.0246403	0.0102836	0.0272651	0.0442182	0.0258896	0.025158	0.117976	0.0259759	0.0198436	0.0730856	0.931523	0.69651	0.179412	0.936272	0.539548	0.789787	0.801913	0.0838846	0.497013	0.105916	0.230284	0.28068	0.145143	0.725683	0.761467	0.800833	0.500155	0.0249217	0.662645	0.861743	0.0421491	0.71613	0.0410319	0.791633	0.0413729	0.7463	0.375824	0.936033	0.787877	0.651188	0.648702	0.0445174	0.44518	0.0415413	0.678018	0.626792
AGXT_E115_R	AGXT	0.946847	0.957381	0.967807	0.96343	0.870788	0.846593	0.950611	0.940877	0.865692	0.919154	0.883984	0.936663	0.939686	0.888519	0.955192	0.716804	0.925546	0.939648	0.934668	0.935543	0.930022	0.943883	0.912803	0.885714	0.897899	0.747984	0.945076	0.895846	0.908088	0.874356	0.946953	0.930135	0.8801	0.945994	0.802427	0.770325	0.952295	0.935623	0.921453	0.809087	0.937804	0.904479	0.89692	0.746831	0.949841	0.933292	0.943036	0.742842
AGXT_P180_F	AGXT	0.93767	0.956749	0.794618	0.752757	0.734759	0.472638	0.800623	0.832217	0.723353	0.792483	0.493297	0.523185	0.0984209	0.326439	0.863467	0.181511	0.424336	0.916915	0.711354	0.888821	0.925217	0.854265	0.0733646	0.503605	0.548588	0.336348	0.649592	0.458559	0.777597	0.245997	0.848379	0.825266	0.824252	0.616451	0.533009	0.194989	0.134785	0.434807	0.841342	0.194256	0.95137	0.907188	0.436502	0.542495	0.360328	0.589367	0.160695	0.413926
AHR_E103_F	AHR	0.0896779	0.0682039	0.0228951	0.0299764	0.0296546	0.0403413	0.0257039	0.0227074	0.0244	0.0294586	0.0326086	0.0504382	0.0468718	0.0575523	0.0431503	0.0633033	0.0677961	0.184214	0.116541	0.0664254	0.048557	0.0522774	0.0322337	0.044826	0.05763	0.0857433	0.0596973	0.0819456	0.124076	0.0239163	0.0343804	0.0875453	0.0397585	0.0567458	0.0398973	0.0725406	0.0713076	0.0383324	0.0385437	0.0526891	0.0841433	0.0389142	0.0507496	0.018351	0.029316	0.0225628	0.0240359	0.0665098
AHR_P166_R	AHR	0.073066	0.0936888	0.0284662	0.0184668	0.0427936	0.05309	0.0307604	0.0361512	0.028183	0.0304469	0.0443192	0.0435874	0.0376857	0.0405754	0.0466859	0.0287943	0.0390345	0.095599	0.042944	0.0605687	0.050874	0.0328722	0.0341608	0.0352748	0.0444753	0.0492124	0.044967	0.036688	0.0455977	0.0449881	0.045088	0.0454849	0.0394557	0.0325708	0.0373759	0.0367364	0.0289182	0.0240312	0.030392	0.0496651	0.0263643	0.0258535	0.0202913	0.0310253	0.0381312	0.0267916	0.0354942	0.0493437
AIM2_E208_F	AIM2	0.802514	0.813061	0.878801	0.909194	0.574679	0.408714	0.298418	0.283664	0.680808	0.407158	0.819239	0.4021	0.297422	0.372421	0.604459	0.204104	0.459181	0.590113	0.444536	0.394658	0.796135	0.600397	0.208531	0.443317	0.437438	0.441753	0.448381	0.425533	0.328565	0.261348	0.594499	0.455768	0.590184	0.429484	0.492858	0.415919	0.263353	0.574655	0.549256	0.255989	0.293386	0.348371	0.396963	0.368275	0.519063	0.692768	0.26304	0.28426
AIM2_P624_F	AIM2	0.789776	0.779585	0.506517	0.351181	0.50449	0.313607	0.0407579	0.0464529	0.659051	0.0575993	0.0997428	0.254294	0.0814708	0.259561	0.544647	0.147609	0.293626	0.550788	0.301735	0.309473	0.82147	0.61214	0.0452827	0.393202	0.314478	0.0976886	0.312502	0.251327	0.218709	0.0946084	0.532259	0.343234	0.551171	0.20782	0.474888	0.270508	0.127234	0.480326	0.501105	0.115075	0.18972	0.200027	0.205252	0.180045	0.250789	0.466515	0.0838943	0.242261
AKT1_P310_R	AKT1	0.0582601	0.0608523	0.0251667	0.0321261	0.0329035	0.0430934	0.0232251	0.0236094	0.0247402	0.0263714	0.0382922	0.0480773	0.0536496	0.040802	0.0345838	0.0635572	0.0668119	0.0376083	0.0904009	0.103449	0.0727836	0.0422696	0.0863749	0.0432652	0.0846287	0.0246008	0.0629557	0.077221	0.0467986	0.0366469	0.0329242	0.0349947	0.0490684	0.023809	0.0445234	0.0690272	0.0171105	0.0365955	0.0234469	0.0191631	0.0394147	0.0368664	0.0297752	0.0296202	0.0261941	0.0263007	0.0404231	0.0324166
ALK_E183_R	ALK	0.0702749	0.0850402	0.0346334	0.020204	0.0716927	0.0813505	0.0292878	0.030477	0.0287536	0.0340503	0.0331703	0.493857	0.782356	0.562094	0.168139	0.819638	0.597897	0.496246	0.684511	0.674961	0.26403	0.564662	0.909638	0.728818	0.714417	0.894717	0.29154	0.828341	0.0493521	0.886094	0.313129	0.754424	0.479839	0.684989	0.481709	0.0322826	0.576366	0.61689	0.299505	0.770528	0.645479	0.566021	0.628679	0.0253382	0.555317	0.418291	0.569216	0.37839
ALK_P28_F	ALK	0.0774055	0.12373	0.0503373	0.0970282	0.0607171	0.107785	0.0557434	0.0647156	0.111352	0.130185	0.0839909	0.60453	0.769712	0.560551	0.243785	0.804324	0.07049	0.468329	0.697187	0.707398	0.247212	0.365125	0.913498	0.444674	0.819039	0.805168	0.0773042	0.783901	0.0902111	0.834907	0.0516008	0.728313	0.478422	0.59319	0.561521	0.101275	0.199491	0.699291	0.361504	0.691247	0.746582	0.644963	0.23473	0.0954182	0.0839442	0.347248	0.775967	0.152459
ALOX12_E85_R	ALOX12	0.565658	0.674269	0.513087	0.459008	0.821413	0.926172	0.671915	0.809202	0.838116	0.397975	0.888383	0.913874	0.951074	0.938461	0.903146	0.918402	0.922267	0.918324	0.894261	0.934618	0.688203	0.919408	0.962967	0.947463	0.952458	0.950181	0.913373	0.923518	0.958136	0.936855	0.907723	0.930319	0.918867	0.913977	0.902119	0.92952	0.967132	0.899501	0.848274	0.968752	0.903989	0.897897	0.93773	0.817482	0.93231	0.920296	0.963078	0.898363
ALOX12_P223_R	ALOX12	0.492707	0.573416	0.386428	0.3571	0.701264	0.802458	0.515004	0.444817	0.13512	0.112953	0.835567	0.889813	0.947265	0.9171	0.863424	0.931673	0.890858	0.895002	0.887391	0.919293	0.655816	0.901031	0.953854	0.900612	0.933114	0.920215	0.843939	0.873901	0.930396	0.931375	0.867722	0.863089	0.898517	0.868367	0.84559	0.893759	0.877001	0.845579	0.64959	0.953373	0.844055	0.842683	0.899155	0.717353	0.909621	0.817188	0.962839	0.792784
ALPL_P278_F	ALPL	0.0618699	0.0329555	0.0185133	0.00934695	0.0126658	0.0171678	0.0103326	0.01117	0.0135591	0.0110189	0.0151799	0.0150624	0.0102511	0.0123404	0.0122957	0.0205526	0.0210221	0.021152	0.0223465	0.0227145	0.0313513	0.0274064	0.0181029	0.0270789	0.0226368	0.019377	0.0208904	0.0169092	0.0254574	0.0161975	0.0228104	0.0203118	0.0237473	0.0164677	0.0140143	0.0137496	0.00902429	0.425041	0.0136521	0.0140642	0.0153613	0.0159547	0.0129812	0.0142808	0.0158571	0.0129097	0.0118789	0.0131056
ALPL_P433_F	ALPL	0.221837	0.280545	0.216234	0.218757	0.140597	0.135237	0.148506	0.112707	0.131027	0.106788	0.135726	0.163867	0.100599	0.11665	0.202103	0.724966	0.298071	0.196838	0.125273	0.170775	0.201992	0.172764	0.0811119	0.194243	0.167495	0.106891	0.159121	0.166558	0.11233	0.130829	0.306085	0.194921	0.21044	0.0676887	0.167912	0.0729578	0.159253	0.485401	0.142657	0.0745627	0.109515	0.174128	0.0918739	0.122984	0.14671	0.132437	0.0597539	0.213894
AOC3_P890_R	AOC3	0.592952	0.55236	0.473336	0.593702	0.649992	0.479044	0.46329	0.539931	0.211199	0.428184	0.253622	0.11395	0.0375589	0.102547	0.23725	0.359863	0.158016	0.280012	0.16319	0.200178	0.452823	0.286592	0.0341183	0.237306	0.253808	0.0681893	0.204805	0.112237	0.134229	0.323562	0.424512	0.150385	0.385635	0.0855388	0.114366	0.161726	0.0278788	0.140368	0.296689	0.0429725	0.307629	0.0889824	0.1423	0.0706528	0.282225	0.0674643	0.246286	0.10378
APBA1_E99_R	APBA1	0.101541	0.133585	0.0687465	0.0564742	0.0840792	0.101356	0.0520328	0.0791606	0.0507581	0.0516289	0.0710303	0.670628	0.882	0.754453	0.206933	0.894864	0.633606	0.521569	0.876049	0.558971	0.327898	0.0898302	0.93035	0.0965115	0.846385	0.748529	0.111173	0.253565	0.0829676	0.35999	0.132373	0.341395	0.134288	0.0741593	0.642285	0.0420753	0.806654	0.657658	0.0814775	0.0374295	0.742444	0.674982	0.570298	0.0772322	0.0901105	0.0568161	0.076425	0.459529
APBA1_P644_F	APBA1	0.099457	0.0560885	0.0227275	0.0197241	0.0334599	0.0377893	0.0265767	0.0301918	0.0349463	0.02899	0.0348907	0.532706	0.836775	0.792027	0.383847	0.111463	0.138012	0.0734615	0.837581	0.0720446	0.136548	0.0909115	0.931586	0.170109	0.179599	0.17401	0.116725	0.144954	0.0597673	0.135831	0.0517846	0.122695	0.170872	0.0771776	0.575818	0.038607	0.136718	0.687266	0.100929	0.0793045	0.198575	0.557696	0.168215	0.0392065	0.0945269	0.0677877	0.0907735	0.0660426
APBA2_P227_F	APBA2	0.899038	0.934451	0.866712	0.937541	0.925928	0.959751	0.949456	0.907259	0.936937	0.939318	0.835318	0.388721	0.11601	0.317615	0.85429	0.794186	0.867511	0.886622	0.412103	0.610383	0.933783	0.645909	0.118227	0.435501	0.946593	0.286692	0.939224	0.346652	0.469359	0.222703	0.780597	0.340935	0.781888	0.450945	0.426807	0.947754	0.154113	0.917552	0.803507	0.140439	0.909185	0.639767	0.872616	0.310909	0.914663	0.775421	0.927867	0.380512
APBA2_P305_R	APBA2	0.824357	0.846166	0.899928	0.91856	0.442332	0.576837	0.531585	0.432106	0.36846	0.568693	0.785874	0.526692	0.189431	0.413998	0.828406	0.761389	0.636351	0.567066	0.484113	0.717629	0.863454	0.666392	0.144187	0.524004	0.465324	0.344835	0.843999	0.40671	0.375642	0.27131	0.775626	0.492549	0.739761	0.643587	0.54294	0.273293	0.283591	0.536115	0.809014	0.188577	0.733271	0.680211	0.408379	0.562053	0.447832	0.559452	0.172136	0.40191
APC_E117_R	APC	0.202557	0.213288	0.082664	0.0704771	0.100201	0.132824	0.0646586	0.0743031	0.0729917	0.079136	0.102139	0.115988	0.135419	0.149498	0.127197	0.206033	0.213796	0.246344	0.210908	0.190588	0.186028	0.190751	0.185963	0.211692	0.209116	0.197587	0.191512	0.172786	0.215414	0.23095	0.235511	0.28268	0.243697	0.130954	0.170699	0.125165	0.129874	0.119742	0.161777	0.129424	0.219615	0.199757	0.119845	0.0904878	0.136273	0.0794331	0.104614	0.216772
APC_P14_F	APC	0.18514	0.134831	0.0872887	0.0481482	0.0894559	0.0939011	0.0601651	0.0650372	0.0737873	0.114713	0.069043	0.0625847	0.0470483	0.0691534	0.0712069	0.0723754	0.0768906	0.0651419	0.0828654	0.111262	0.0885832	0.085885	0.058337	0.0778049	0.0688064	0.095753	0.0765979	0.079438	0.0708159	0.0875569	0.110768	0.0922256	0.0942497	0.0536371	0.103176	0.0636234	0.098153	0.079823	0.173154	0.0779214	0.0707839	0.123987	0.131011	0.0967082	0.0793975	0.0646838	0.0547791	0.240952
APC_P280_R	APC	0.0871256	0.0634967	0.0214242	0.01449	0.0253848	0.0335312	0.0192509	0.0215251	0.0288445	0.0252883	0.0223	0.0290823	0.0267054	0.0256127	0.0310407	0.028499	0.0343848	0.0453685	0.0430776	0.0393485	0.0395131	0.0390589	0.032715	0.0321455	0.0407917	0.046094	0.035958	0.0217624	0.0348069	0.0410914	0.0595	0.0438187	0.0418861	0.0267046	0.0398106	0.0290689	0.0384888	0.0200969	0.0396453	0.0271058	0.038488	0.0276439	0.0273345	0.0403089	0.025264	0.0228384	0.0166136	0.0252936
APOA1_P261_F	APOA1	0.918846	0.944461	0.970006	0.974477	0.951133	0.96113	0.964221	0.940271	0.94097	0.950621	0.956352	0.565199	0.138456	0.767284	0.872714	0.10694	0.533392	0.801937	0.460965	0.91193	0.920019	0.898285	0.0691367	0.524799	0.737412	0.205741	0.859969	0.34362	0.389923	0.8962	0.963931	0.814448	0.710815	0.912709	0.615665	0.929087	0.118771	0.510913	0.824182	0.843247	0.88477	0.882244	0.760829	0.611918	0.96186	0.670026	0.938393	0.642413
APOA1_P75_F	APOA1	0.877718	0.260262	0.950997	0.959221	0.839029	0.903157	0.881156	0.85429	0.856757	0.862016	0.849336	0.639735	0.294564	0.505193	0.90631	0.701749	0.575494	0.860644	0.367974	0.935172	0.911936	0.75927	0.144175	0.540058	0.830658	0.589001	0.695675	0.446179	0.564731	0.755215	0.908125	0.819552	0.789529	0.49946	0.771605	0.249142	0.78164	0.697963	0.873393	0.320978	0.932514	0.925608	0.471031	0.799868	0.947097	0.769141	0.183087	0.662274
APOC1_P406_R	APOC1	0.822576	0.84204	0.779773	0.796284	0.711407	0.736422	0.751103	0.700283	0.675775	0.752332	0.589133	0.473751	0.373526	0.50364	0.717105	0.549377	0.569559	0.701248	0.546564	0.52025	0.796674	0.749941	0.314993	0.616425	0.655712	0.385879	0.768824	0.529443	0.665387	0.664625	0.70105	0.636551	0.596097	0.519646	0.400529	0.487524	0.463535	0.617482	0.704195	0.331794	0.521803	0.532321	0.369661	0.273037	0.678959	0.48481	0.546761	0.331509
APOC2_P377_F	APOC2	0.727625	0.837676	0.827878	0.831958	0.666607	0.710126	0.765931	0.756285	0.380426	0.699568	0.878283	0.518492	0.380427	0.675615	0.713405	0.473986	0.716611	0.606417	0.471391	0.829676	0.799932	0.670386	0.611726	0.522885	0.736497	0.240881	0.695869	0.366291	0.716708	0.188043	0.760253	0.853248	0.667326	0.431278	0.512948	0.650532	0.249942	0.458089	0.755133	0.390781	0.704065	0.696848	0.329712	0.70993	0.690815	0.75583	0.884106	0.599129
APP_E8_F	APP	0.0666798	0.0686635	0.0186734	0.0331391	0.033688	0.0385031	0.0245062	0.0301266	0.0274318	0.0238635	0.0356793	0.479951	0.829217	0.570609	0.140083	0.793992	0.0590179	0.175287	0.704601	0.0288498	0.17314	0.0326889	0.932618	0.0288082	0.654721	0.035976	0.030682	0.0280054	0.0370846	0.0577992	0.0367758	0.0356289	0.0814412	0.72042	0.600222	0.0217995	0.0428469	0.633728	0.0186245	0.0298741	0.542513	0.36815	0.178259	0.020053	0.0228977	0.0238178	0.0253416	0.0265118
APP_P179_R	APP	0.075635	0.077795	0.0265255	0.0151884	0.0402665	0.0495958	0.0259196	0.0271859	0.0586212	0.0469552	0.0298592	0.113678	0.333718	0.14533	0.058658	0.30677	0.107187	0.0485779	0.225672	0.0380651	0.169723	0.0323036	0.565575	0.0380745	0.277701	0.0766416	0.0384859	0.0302398	0.0462745	0.0525281	0.0368609	0.0386257	0.0753916	0.278285	0.192426	0.0225598	0.0771304	0.0971816	0.0493009	0.032428	0.141344	0.147148	0.111767	0.0412904	0.048817	0.0333567	0.0294393	0.0295232
AR_P189_R	AR	0.253281	0.406271	0.287306	0.040982	0.0906085	0.113518	0.0839214	0.192947	0.312736	0.125827	0.149176	0.185092	0.267109	0.235563	0.253533	0.495811	0.229537	0.332782	0.351931	0.0946474	0.261473	0.137092	0.390052	0.123612	0.325059	0.456018	0.233308	0.382627	0.160935	0.27565	0.51115	0.166102	0.084591	0.356851	0.13929	0.298678	0.461526	0.120683	0.385741	0.101698	0.56326	0.256043	0.265746	0.0967529	0.0947518	0.107571	0.0862042	0.223844
AR_P54_R	AR	0.374347	0.402989	0.198818	0.0596904	0.0619072	0.179235	0.0675566	0.460535	0.150014	0.0798115	0.106136	0.81308	0.934723	0.766432	0.549477	0.45495	0.802244	0.844944	0.857523	0.0546447	0.550369	0.0541356	0.93132	0.80398	0.826423	0.862433	0.672068	0.244238	0.0629425	0.13544	0.0388715	0.770026	0.0470847	0.654176	0.775835	0.878984	0.100668	0.78146	0.452045	0.910555	0.899667	0.818377	0.820969	0.252957	0.815969	0.192371	0.0522066	0.11279
ARAF_E38_F	ARAF	0.749714	0.76916	0.778762	0.0492465	0.0498784	0.701469	0.0447122	0.737864	0.762022	0.0606322	0.632166	0.375363	0.761867	0.634284	0.764653	0.198237	0.615844	0.0760948	0.76444	0.0350286	0.0390223	0.0628044	0.0375342	0.0518387	0.0414771	0.0666839	0.474509	0.0366023	0.280328	0.0586559	0.0607782	0.0403348	0.0559555	0.749211	0.358516	0.85231	0.0542348	0.311356	0.0223456	0.174276	0.218058	0.654362	0.443874	0.459818	0.049558	0.0225085	0.0413068	0.0367678
ARAF_P63_R	ARAF	0.397071	0.495804	0.433858	0.0380101	0.0292397	0.373433	0.0169804	0.513169	0.6692	0.0258105	0.517197	0.552743	0.745143	0.586219	0.567791	0.0504722	0.554898	0.0410633	0.589999	0.0462867	0.0611476	0.0475556	0.0228061	0.0287936	0.0250043	0.0216673	0.245971	0.02199	0.253161	0.0244352	0.0320086	0.0273705	0.0373032	0.620847	0.116423	0.803436	0.0525019	0.0813091	0.0164156	0.0978078	0.218281	0.533264	0.36886	0.346483	0.0411821	0.0194246	0.0328812	0.0437057
AREG_E25_F	AREG	0.076826	0.0666306	0.0260134	0.0207216	0.0410383	0.0401248	0.0292667	0.0338044	0.0375411	0.0277261	0.0351817	0.0543109	0.0504965	0.045349	0.0417606	0.0370728	0.044555	0.0779262	0.0619637	0.0391353	0.0473639	0.0512777	0.0507173	0.0579243	0.061241	0.0399625	0.0564335	0.154323	0.0349393	0.670945	0.0485008	0.0555279	0.0428686	0.0296196	0.0397806	0.0457552	0.0316052	0.0363155	0.0321654	0.0410692	0.0481838	0.0421222	0.0277534	0.0347985	0.0542953	0.0287585	0.531401	0.0298451
AREG_P217_R	AREG	0.0902592	0.11387	0.137812	0.142213	0.142442	0.108886	0.15509	0.204326	0.160486	0.154724	0.0741009	0.095837	0.0796368	0.0749507	0.140879	0.071464	0.141953	0.235358	0.130847	0.221155	0.22923	0.199976	0.102201	0.268093	0.158397	0.0562327	0.135519	0.0814456	0.166744	0.0690638	0.267414	0.14765	0.240886	0.0950374	0.199834	0.14057	0.205689	0.069408	0.140614	0.157597	0.146368	0.116865	0.0658973	0.225323	0.140144	0.0868483	0.0964248	0.171408
ARHGAP9_P260_F	ARHGAP9	0.912952	0.928655	0.953327	0.949482	0.883389	0.939656	0.963484	0.953449	0.954006	0.951925	0.87491	0.765581	0.926927	0.940905	0.93932	0.893441	0.773528	0.932255	0.920588	0.63198	0.918592	0.906314	0.691222	0.57526	0.679037	0.927336	0.928916	0.931886	0.939112	0.910716	0.935891	0.830966	0.93275	0.927605	0.728805	0.93184	0.966894	0.949381	0.948935	0.942207	0.650244	0.944441	0.721363	0.930652	0.942019	0.893437	0.943944	0.570018
ARHGAP9_P518_R	ARHGAP9	0.923342	0.9309	0.95622	0.957693	0.933872	0.947839	0.943945	0.966331	0.950596	0.960074	0.952144	0.916943	0.933333	0.935913	0.948185	0.871217	0.842483	0.914157	0.761258	0.898959	0.915447	0.908245	0.907308	0.822836	0.919714	0.906767	0.919908	0.908348	0.928739	0.912223	0.894864	0.910948	0.928667	0.924444	0.889084	0.94301	0.963853	0.926397	0.907092	0.813323	0.942275	0.916665	0.740818	0.91164	0.948248	0.960822	0.955354	0.808875
ARHGDIB_P148_R	ARHGDIB	0.325038	0.331168	0.333485	0.222956	0.289091	0.258785	0.373465	0.237408	0.201281	0.210542	0.165772	0.154682	0.0933962	0.163441	0.204894	0.181786	0.302377	0.253654	0.232898	0.223871	0.385969	0.323859	0.303759	0.222947	0.289447	0.441081	0.339959	0.446372	0.428158	0.355369	0.244797	0.483251	0.306918	0.172211	0.219339	0.227807	0.200264	0.24355	0.236545	0.227868	0.0981954	0.0889445	0.186454	0.333197	0.212649	0.398103	0.182211	0.0988659
ARNT_P238_R	ARNT	0.0648488	0.0506881	0.0240679	0.0184785	0.0290474	0.030572	0.0265527	0.0182679	0.0223475	0.0268044	0.0202421	0.0266584	0.034915	0.0332849	0.0301894	0.0613644	0.0473129	0.0469483	0.0442251	0.0409181	0.0512945	0.0422592	0.12797	0.053873	0.0465452	0.0371489	0.0398698	0.0582601	0.0725336	0.0504921	0.0278326	0.0499627	0.0407491	0.0321916	0.0358768	0.036575	0.045453	0.0362482	0.0269274	0.0300205	0.0236992	0.0288331	0.0236131	0.0328771	0.0460434	0.0398992	0.0525062	0.0273786
ASB4_E89_F	ASB4	0.896501	0.931896	0.950969	0.950278	0.882994	0.932572	0.906319	0.924522	0.895002	0.919145	0.902866	0.873364	0.922929	0.928979	0.88876	0.857049	0.903251	0.930067	0.933034	0.943977	0.932249	0.92469	0.934994	0.803359	0.935121	0.659955	0.947326	0.910726	0.969997	0.92907	0.909919	0.701257	0.749972	0.913037	0.689143	0.925393	0.693116	0.932809	0.896611	0.784444	0.868446	0.909188	0.669694	0.678612	0.873944	0.837169	0.914698	0.751895
ASB4_P391_F	ASB4	0.868393	0.87499	0.92478	0.940644	0.828367	0.881291	0.830878	0.865825	0.831495	0.868074	0.735851	0.465037	0.159992	0.403197	0.814321	0.173509	0.412522	0.728839	0.421752	0.928107	0.839946	0.798562	0.0889584	0.432893	0.479184	0.104086	0.565534	0.276065	0.917638	0.153591	0.809311	0.688068	0.650487	0.226904	0.449762	0.629731	0.190546	0.498753	0.757667	0.152402	0.889197	0.848252	0.24101	0.205963	0.266962	0.506472	0.216379	0.447115
ASB4_P52_R	ASB4	0.922281	0.951885	0.965754	0.96726	0.962294	0.965383	0.972372	0.969951	0.967547	0.963615	0.968436	0.950084	0.944706	0.939472	0.955375	0.931946	0.951434	0.924428	0.933645	0.959294	0.947016	0.953827	0.950833	0.965735	0.9396	0.915058	0.949998	0.880439	0.976312	0.941865	0.949242	0.964275	0.9076	0.918367	0.751982	0.949068	0.950001	0.961368	0.91756	0.954613	0.934827	0.923739	0.941051	0.646414	0.928768	0.963222	0.956611	0.783067
ASCL1_E24_F	ASCL1	0.0750035	0.0668514	0.0272242	0.0240077	0.0387687	0.0449915	0.0296149	0.0313935	0.0283993	0.0379226	0.0310779	0.6765	0.834895	0.657083	0.242385	0.758193	0.714975	0.612369	0.782049	0.0525238	0.270182	0.121259	0.913011	0.480649	0.718016	0.57885	0.67947	0.53968	0.0740614	0.569088	0.0307986	0.772698	0.445369	0.703266	0.65547	0.399615	0.0322212	0.621479	0.25778	0.830811	0.680055	0.0490882	0.512155	0.0372645	0.279568	0.574207	0.0243357	0.260734
ASCL1_P747_F	ASCL1	0.481028	0.422913	0.335799	0.390883	0.571113	0.0999343	0.700352	0.320098	0.803728	0.322076	0.674636	0.854951	0.932476	0.833237	0.626868	0.940351	0.667564	0.904214	0.899809	0.449791	0.640176	0.856307	0.954093	0.733665	0.915816	0.863824	0.897424	0.944995	0.337185	0.938743	0.469166	0.862899	0.307044	0.8828	0.615563	0.928297	0.665374	0.842828	0.730624	0.923545	0.899771	0.8005	0.795594	0.154791	0.912783	0.740937	0.950348	0.642069
ASCL2_E76_R	ASCL2	0.203639	0.231819	0.122576	0.129671	0.126604	0.528055	0.201972	0.155466	0.495485	0.142943	0.464363	0.786431	0.867865	0.804879	0.442436	0.888753	0.844646	0.869644	0.78312	0.81889	0.691264	0.497327	0.916054	0.88147	0.838008	0.896171	0.825727	0.88586	0.869026	0.905765	0.242852	0.862255	0.786858	0.888832	0.764992	0.868911	0.793011	0.771217	0.63988	0.887779	0.729515	0.710607	0.777579	0.872079	0.862386	0.854685	0.915972	0.631331
ASCL2_P360_F	ASCL2	0.118992	0.167283	0.0541253	0.0601626	0.0763577	0.120992	0.0687809	0.0812817	0.45451	0.10201	0.717013	0.731358	0.879048	0.770191	0.338759	0.87995	0.822108	0.856092	0.828367	0.822339	0.697401	0.619234	0.912676	0.889824	0.85364	0.939078	0.792627	0.906805	0.907913	0.917665	0.491551	0.70704	0.85548	0.877138	0.724234	0.885932	0.930188	0.762671	0.511811	0.915564	0.737008	0.664323	0.794609	0.609068	0.857737	0.857632	0.914238	0.6362
ASCL2_P609_R	ASCL2	0.304157	0.296751	0.192329	0.188236	0.114129	0.502447	0.280756	0.392688	0.402337	0.307342	0.485067	0.65866	0.796326	0.665206	0.366204	0.844309	0.78098	0.752895	0.77806	0.78594	0.749811	0.755682	0.862156	0.888026	0.847863	0.924174	0.795396	0.883973	0.864976	0.879595	0.711018	0.847679	0.797591	0.84429	0.70464	0.779366	0.900945	0.701023	0.594109	0.852545	0.601374	0.576978	0.667281	0.638875	0.787956	0.710412	0.815963	0.564583
ATP10A_P147_F	ATP10A	0.143321	0.14659	0.117155	0.06312	0.0996553	0.546273	0.0757548	0.106762	0.0888279	0.0776859	0.0806025	0.65673	0.68378	0.717488	0.314284	0.894034	0.716798	0.31848	0.568744	0.281666	0.463659	0.197651	0.868092	0.515514	0.802944	0.76041	0.522266	0.564909	0.163367	0.141141	0.184836	0.224717	0.113564	0.737774	0.444614	0.621764	0.0631552	0.644338	0.476515	0.77907	0.750909	0.553601	0.596928	0.161593	0.834003	0.579405	0.54587	0.0984306
ATP10A_P524_R	ATP10A	0.623419	0.509606	0.667608	0.658485	0.316649	0.151909	0.279681	0.377585	0.252207	0.318706	0.357481	0.472763	0.707133	0.50793	0.499271	0.543001	0.278298	0.437082	0.515401	0.402354	0.669206	0.696207	0.792877	0.221064	0.693205	0.298832	0.368787	0.318389	0.135121	0.471449	0.476188	0.708816	0.4358	0.307483	0.453518	0.627868	0.343497	0.454095	0.341527	0.0787047	0.236025	0.459763	0.360015	0.114058	0.767719	0.549998	0.199527	0.348602
AXIN1_P995_R	AXIN1	0.525534	0.73587	0.709491	0.568866	0.561247	0.617409	0.512965	0.621748	0.114713	0.494539	0.413378	0.75798	0.149308	0.932175	0.777761	0.800788	0.852817	0.522753	0.406421	0.866159	0.619572	0.617353	0.153654	0.572241	0.874529	0.745723	0.815943	0.873419	0.766463	0.1896	0.638836	0.298179	0.808588	0.252629	0.445054	0.937793	0.11603	0.197792	0.775808	0.248305	0.94957	0.892139	0.834021	0.40827	0.540051	0.422352	0.951583	0.611655
AXL_E61_F	AXL	0.331309	0.346031	0.0737207	0.105456	0.314239	0.171489	0.0542184	0.19499	0.784307	0.147454	0.0807718	0.564024	0.0563922	0.726919	0.240376	0.117459	0.0728243	0.0814237	0.644094	0.637735	0.369327	0.131741	0.72723	0.403847	0.381589	0.229449	0.804654	0.109717	0.499729	0.915929	0.116167	0.0578691	0.101318	0.428035	0.120242	0.869204	0.0301383	0.034007	0.473567	0.0465165	0.7376	0.232281	0.0827547	0.100999	0.790218	0.189863	0.865122	0.0624361
AXL_P223_R	AXL	0.622889	0.739188	0.396606	0.343124	0.298924	0.188748	0.137619	0.256299	0.225894	0.337593	0.0950452	0.0808303	0.0390883	0.170525	0.284519	0.342574	0.212016	0.513466	0.111558	0.464458	0.593203	0.403515	0.0302571	0.175576	0.646712	0.0797521	0.757893	0.0986405	0.106277	0.0866354	0.430297	0.127643	0.173567	0.0541889	0.178134	0.0883485	0.0677412	0.348932	0.46166	0.0672823	0.444439	0.274724	0.165643	0.183422	0.164417	0.140879	0.477334	0.101115
B3GALT5_E246_R	B3GALT5	0.772158	0.799491	0.724865	0.774248	0.278537	0.460519	0.475176	0.496317	0.31591	0.48078	0.787928	0.284944	0.176984	0.645087	0.614625	0.133475	0.334299	0.737173	0.440553	0.26593	0.592513	0.724671	0.768243	0.730536	0.739114	0.310361	0.750652	0.758493	0.346131	0.769604	0.74171	0.693464	0.239393	0.613361	0.506536	0.12264	0.78403	0.122157	0.461955	0.0370289	0.148487	0.535324	0.219588	0.18275	0.737408	0.263709	0.71609	0.397549
B3GALT5_P330_F	B3GALT5	0.912925	0.915793	0.924577	0.942759	0.695393	0.540251	0.786085	0.817187	0.611628	0.802376	0.93016	0.538025	0.321617	0.499629	0.812778	0.385574	0.6475	0.902898	0.611545	0.725763	0.892753	0.855905	0.735139	0.671721	0.505723	0.584476	0.837754	0.712951	0.619342	0.780028	0.811973	0.812546	0.666635	0.791278	0.732691	0.353922	0.77537	0.588863	0.809815	0.352063	0.714591	0.83055	0.452745	0.579244	0.58263	0.687111	0.734915	0.688886
BAX_E281_R	BAX	0.654743	0.601666	0.475774	0.490671	0.50627	0.566688	0.496837	0.485074	0.557527	0.554059	0.351727	0.205114	0.159217	0.311146	0.389513	0.538549	0.410755	0.275	0.20989	0.436772	0.604931	0.55318	0.09356	0.263244	0.532459	0.222861	0.612156	0.168802	0.520386	0.561716	0.404653	0.244098	0.315277	0.267508	0.310764	0.452263	0.0891632	0.287837	0.3994	0.532215	0.332078	0.478099	0.190878	0.170477	0.524584	0.328255	0.411824	0.296679
BCAM_E100_R	BCAM	0.0512483	0.0439192	0.0122022	0.0146336	0.0382568	0.0582321	0.0139759	0.0382492	0.0179138	0.0133534	0.0245309	0.107534	0.0224036	0.0983592	0.0468472	0.0899887	0.189314	0.0831559	0.186894	0.0293075	0.0309747	0.159561	0.162946	0.0203222	0.0624359	0.38041	0.170023	0.0204089	0.0271628	0.10387	0.0239059	0.0261258	0.0550495	0.0180462	0.156314	0.0175023	0.0555	0.0164515	0.0610544	0.209452	0.108722	0.0660203	0.0223973	0.0146981	0.193663	0.0155199	0.0545198	0.071078
BCAM_P205_F	BCAM	0.253533	0.258545	0.126633	0.147065	0.096859	0.201154	0.100081	0.101601	0.254032	0.214695	0.433405	0.757838	0.869598	0.768735	0.491001	0.853439	0.640376	0.791881	0.857499	0.31847	0.232141	0.159817	0.901703	0.622361	0.207844	0.785984	0.704596	0.0856092	0.293166	0.725904	0.265093	0.29737	0.52689	0.181168	0.750327	0.223511	0.777445	0.777439	0.248023	0.861492	0.716448	0.716822	0.157725	0.0999877	0.820464	0.12891	0.117817	0.351487
BCAP31_P1072_F	BCAP31	0.94078	0.961399	0.976981	0.965885	0.962934	0.968587	0.968718	0.970666	0.971135	0.960442	0.967393	0.670718	0.755754	0.967032	0.975295	0.931616	0.956958	0.643442	0.689932	0.923938	0.95397	0.906018	0.0805568	0.79329	0.956788	0.485014	0.904837	0.446771	0.79197	0.544103	0.842563	0.375471	0.877283	0.893399	0.909822	0.962438	0.0850305	0.78501	0.907732	0.285838	0.973241	0.971922	0.925182	0.866685	0.422945	0.856889	0.965148	0.495345
BCAP31_P1131_F	BCAP31	0.919449	0.968484	0.97288	0.953332	0.963258	0.970621	0.966435	0.97599	0.967816	0.958014	0.946222	0.80848	0.85646	0.955191	0.976537	0.886791	0.960814	0.788237	0.765576	0.934397	0.962101	0.945188	0.0928491	0.925753	0.943446	0.726536	0.96132	0.439582	0.881108	0.914048	0.882595	0.4865	0.909315	0.818366	0.939479	0.95956	0.262395	0.885733	0.908006	0.444645	0.966051	0.967749	0.880121	0.869308	0.609898	0.749864	0.947847	0.59831
BCL2A1_P1127_R	BCL2A1	0.935794	0.931852	0.975517	0.976659	0.941579	0.979965	0.968502	0.975045	0.864588	0.973427	0.951175	0.731797	0.394627	0.976166	0.952091	0.910836	0.686096	0.977612	0.612858	0.817788	0.941744	0.916515	0.0935453	0.668648	0.843189	0.942229	0.906282	0.493647	0.981649	0.817325	0.845146	0.96896	0.973488	0.639417	0.71033	0.336765	0.295809	0.621168	0.886323	0.743281	0.964634	0.94371	0.87217	0.961652	0.634353	0.73386	0.951987	0.913061
BCL2L2_E172_F	BCL2L2	0.0799889	0.0876744	0.0545734	0.03732	0.0275831	0.0392694	0.0213376	0.032553	0.0253575	0.0253311	0.0341727	0.0428055	0.0237873	0.0467995	0.0956453	0.0402309	0.0601511	0.0644959	0.0722212	0.101793	0.0385012	0.0697028	0.0347006	0.0692751	0.0924399	0.0507005	0.0706732	0.0376888	0.0481236	0.0363591	0.0974372	0.0685013	0.0794877	0.0256171	0.0576782	0.0303903	0.0196064	0.0387198	0.0635217	0.025822	0.0681644	0.0810222	0.0366111	0.0201684	0.0376692	0.0413382	0.017486	0.0370897
BCL2L2_P280_F	BCL2L2	0.329853	0.231405	0.176292	0.109465	0.038233	0.0703016	0.068827	0.0429218	0.0503805	0.220822	0.0514482	0.158573	0.0556264	0.0837153	0.380529	0.0748939	0.142529	0.286726	0.133753	0.173582	0.17818	0.490483	0.662952	0.101922	0.145185	0.0890897	0.190182	0.128597	0.20799	0.0515708	0.24423	0.105675	0.58053	0.0551562	0.0899011	0.550687	0.0202471	0.0759375	0.136542	0.326469	0.0812079	0.121262	0.159663	0.0729063	0.116862	0.1309	0.0267333	0.117302
BCL3_E71_F	BCL3	0.355038	0.360082	0.192872	0.214786	0.147964	0.189042	0.208078	0.173821	0.246542	0.209247	0.228177	0.144925	0.138426	0.136409	0.229066	0.11355	0.128151	0.163911	0.107596	0.152531	0.18839	0.155152	0.0863428	0.103841	0.156704	0.100264	0.169613	0.15359	0.274827	0.1378	0.166553	0.10622	0.164307	0.155446	0.158998	0.197916	0.0842007	0.162704	0.134883	0.133012	0.121096	0.12268	0.149827	0.194761	0.169088	0.19917	0.149741	0.128373
BCL3_P1038_R	BCL3	0.0549768	0.0527481	0.0131404	0.0189045	0.0214672	0.0298508	0.0163762	0.0156308	0.0146477	0.0133926	0.0190718	0.0231518	0.0180382	0.0200984	0.0190656	0.0320995	0.0342614	0.0304073	0.0329988	0.0326999	0.0311353	0.0273684	0.02768	0.0249224	0.0286145	0.0223214	0.0293053	0.0211065	0.0289327	0.0283102	0.0268851	0.0270729	0.0279346	0.0168479	0.0168052	0.0190887	0.0111611	0.0156131	0.0134799	0.0169232	0.0189391	0.0140618	0.0157455	0.0161804	0.016328	0.0141615	0.0149297	0.0129364
BCL6_P248_R	BCL6	0.124301	0.0510615	0.0366527	0.0600889	0.0531392	0.125706	0.115472	0.0560771	0.0474729	0.0385206	0.0372333	0.0264578	0.0263802	0.0415439	0.0492594	0.0414246	0.052884	0.0526994	0.067633	0.0674645	0.0792852	0.0495322	0.0314299	0.0497968	0.0429855	0.0397238	0.0458632	0.0311379	0.0701186	0.03832	0.0569742	0.0445466	0.0462606	0.0312267	0.0670025	0.03102	0.0218627	0.0209092	0.124332	0.0322373	0.0170625	0.025728	0.103554	0.0504142	0.0435666	0.0274535	0.0250272	0.0360905
BCR_P346_F	BCR	0.942095	0.902689	0.797663	0.801654	0.933135	0.967405	0.941264	0.930616	0.980214	0.955001	0.739872	0.32392	0.0653588	0.908338	0.784515	0.916491	0.688343	0.482608	0.331914	0.952412	0.805666	0.80147	0.0349034	0.372893	0.906224	0.174625	0.910713	0.219602	0.237077	0.917683	0.705286	0.254397	0.952249	0.222447	0.913505	0.940855	0.625873	0.537291	0.729384	0.0766612	0.849058	0.855914	0.196307	0.230245	0.615693	0.77211	0.0392807	0.349562
BCR_P422_F	BCR	0.844219	0.847429	0.788786	0.820799	0.883542	0.905828	0.909387	0.882222	0.905317	0.892886	0.820353	0.287036	0.0842019	0.567835	0.756232	0.903048	0.57345	0.392991	0.240921	0.903912	0.70474	0.583312	0.0455635	0.278746	0.688921	0.726647	0.900123	0.192507	0.168185	0.475612	0.681168	0.245108	0.754567	0.522339	0.848343	0.836738	0.102638	0.60195	0.751835	0.34577	0.855422	0.76177	0.173267	0.240007	0.910502	0.55219	0.0486867	0.452802
BDNF_E19_R	BDNF	0.128117	0.137879	0.0575668	0.0518942	0.0762347	0.0639866	0.0882409	0.124945	0.342309	0.0635259	0.0530385	0.688243	0.430411	0.727112	0.228947	0.515802	0.535356	0.715056	0.765452	0.0621521	0.40032	0.539143	0.92925	0.154379	0.789026	0.481492	0.780629	0.665358	0.0874604	0.644956	0.145763	0.84355	0.120422	0.564508	0.653841	0.846925	0.0894094	0.630641	0.281028	0.483648	0.711965	0.379578	0.533526	0.544096	0.127529	0.703584	0.607415	0.0589019
BDNF_P259_R	BDNF	0.280535	0.385836	0.281051	0.204823	0.174142	0.407438	0.335649	0.320801	0.724593	0.331014	0.0921055	0.791775	0.91113	0.828354	0.547419	0.926182	0.868246	0.879994	0.846561	0.201875	0.771265	0.773103	0.951882	0.904588	0.887301	0.848446	0.837581	0.939316	0.254647	0.843333	0.863528	0.87676	0.87535	0.743156	0.79207	0.901211	0.825187	0.77203	0.582848	0.851068	0.756654	0.78877	0.795114	0.876339	0.856298	0.885891	0.919388	0.517163
BGN_E282_R	BGN	0.752931	0.787153	0.748792	0.169416	0.186383	0.797802	0.133901	0.764191	0.918924	0.139561	0.785009	0.801232	0.756956	0.874791	0.832306	0.868111	0.744842	0.175376	0.817025	0.118285	0.395632	0.128497	0.121629	0.149906	0.831842	0.10526	0.56204	0.0892512	0.233602	0.0947559	0.140382	0.129576	0.138182	0.386108	0.622188	0.898253	0.246771	0.402641	0.158363	0.2519	0.913374	0.622706	0.599957	0.746976	0.807152	0.156663	0.129904	0.127118
BGN_P333_R	BGN	0.720787	0.68742	0.632512	0.774896	0.259954	0.286423	0.31044	0.565806	0.293397	0.3682	0.524112	0.194839	0.0654197	0.140633	0.301033	0.158617	0.421855	0.282724	0.253603	0.644825	0.65852	0.438564	0.107271	0.254457	0.19119	0.108678	0.454383	0.15613	0.380728	0.220373	0.375408	0.197758	0.489052	0.186339	0.221305	0.118118	0.125744	0.266474	0.43267	0.326533	0.201725	0.219136	0.300112	0.253182	0.192379	0.383181	0.228848	0.202076
BIRC4_P122_R	BIRC4	0.674632	0.766773	0.759387	0.0234765	0.0368617	0.784364	0.0290317	0.773362	0.724901	0.0296469	0.71932	0.605399	0.753859	0.642973	0.79838	0.165033	0.706732	0.0462094	0.694408	0.0311029	0.0514274	0.0637265	0.0282828	0.0507887	0.047543	0.0482433	0.513324	0.0381304	0.443799	0.0894335	0.0559777	0.04532	0.0391034	0.576565	0.507652	0.724334	0.0297604	0.210338	0.0450728	0.1475	0.433425	0.475018	0.545094	0.657406	0.0240481	0.0455582	0.0401703	0.0232335
BIRC4_P500_F	BIRC4	0.667187	0.745362	0.698874	0.0180062	0.0349232	0.723729	0.0381133	0.717176	0.647576	0.0284931	0.605849	0.590392	0.719012	0.49062	0.74739	0.275395	0.686407	0.0561142	0.674942	0.0364113	0.0515782	0.0539811	0.0713596	0.0690657	0.0426389	0.0413915	0.470222	0.0270011	0.28684	0.0741204	0.0362759	0.032728	0.0467749	0.520656	0.513028	0.67204	0.0289157	0.259952	0.0673263	0.103392	0.184808	0.386232	0.485435	0.614232	0.0356807	0.0234707	0.0385844	0.0403681
BIRC5_E89_F	BIRC5	0.0804896	0.0410021	0.0166945	0.0124878	0.027067	0.0239302	0.0884202	0.0142804	0.0173247	0.017816	0.0182681	0.0229956	0.111071	0.0192128	0.017759	0.0583109	0.0301924	0.0488448	0.0567917	0.0316056	0.0370944	0.0427111	0.0435194	0.0285312	0.0434802	0.0474422	0.0482014	0.265004	0.0320325	0.0394016	0.038963	0.0455181	0.0332115	0.0260898	0.0255179	0.0168943	0.0196999	0.0423101	0.0226084	0.0281883	0.0228456	0.0155526	0.019588	0.0240281	0.0349996	0.120478	0.0304435	0.0406613
BLK_P14_F	BLK	0.316235	0.316547	0.730762	0.833474	0.0693576	0.0640544	0.0473206	0.0453721	0.042771	0.0953303	0.489969	0.22755	0.126092	0.217501	0.603533	0.142582	0.349997	0.471476	0.361799	0.426308	0.434607	0.523197	0.0981986	0.362897	0.31456	0.181235	0.387113	0.280186	0.307038	0.201722	0.553908	0.269433	0.505757	0.151684	0.222656	0.159686	0.0725246	0.180436	0.561182	0.105158	0.45687	0.277444	0.161379	0.179478	0.341897	0.430711	0.0710459	0.257128
BLK_P668_R	BLK	0.615936	0.669913	0.931762	0.951297	0.0367204	0.0390949	0.0267888	0.0258022	0.0306529	0.141124	0.779662	0.523026	0.252807	0.445194	0.843096	0.170083	0.551095	0.556437	0.427034	0.660583	0.675535	0.765259	0.0932691	0.561953	0.449983	0.226006	0.573993	0.416617	0.528697	0.319261	0.755417	0.379644	0.778955	0.260299	0.475531	0.34303	0.137193	0.407986	0.790184	0.176933	0.502495	0.422518	0.360027	0.465849	0.60739	0.596287	0.071993	0.448291
BMP2_E48_R	BMP2	0.0926428	0.0865741	0.0342777	0.0230852	0.0251295	0.0795854	0.0233103	0.0412765	0.0228607	0.043042	0.0652034	0.563431	0.822588	0.592939	0.191547	0.835457	0.553715	0.634368	0.637181	0.608109	0.345101	0.647235	0.89089	0.771227	0.695657	0.832145	0.521218	0.79378	0.0381658	0.881656	0.458334	0.580479	0.534275	0.809315	0.480651	0.763002	0.854545	0.620607	0.398737	0.838523	0.537812	0.515183	0.643924	0.0767133	0.722423	0.2133	0.672871	0.594464
BMP2_P1201_F	BMP2	0.0660465	0.0486488	0.0338253	0.028642	0.0814931	0.0310177	0.0288838	0.0157314	0.0200274	0.0402752	0.024949	0.593019	0.860429	0.648771	0.243608	0.80126	0.0241689	0.628588	0.469804	0.0383211	0.040814	0.0347879	0.914037	0.797265	0.340951	0.837149	0.0218871	0.641603	0.0522641	0.50795	0.0479391	0.629868	0.042897	0.74983	0.584578	0.0181208	0.593807	0.590698	0.0750421	0.76251	0.594668	0.520731	0.13897	0.0270195	0.158519	0.300698	0.0395417	0.542908
BMP3_E147_F	BMP3	0.0731366	0.093685	0.0554922	0.034097	0.0649671	0.0819309	0.0541975	0.0637038	0.065594	0.078866	0.0608141	0.0594633	0.0659793	0.0624096	0.0982198	0.824278	0.0729568	0.683059	0.0653376	0.0713796	0.0846116	0.0661935	0.0529396	0.267835	0.0723502	0.305737	0.0686591	0.0852619	0.0648707	0.0794744	0.0591895	0.10751	0.0931493	0.0491809	0.0815247	0.0594819	0.0758834	0.592544	0.0767846	0.763105	0.536537	0.498462	0.0464859	0.299529	0.099083	0.0616133	0.783755	0.296243
BMP3_P56_R	BMP3	0.0835675	0.0337286	0.0110019	0.0105828	0.0178037	0.0229711	0.0126718	0.0146337	0.0123357	0.0545433	0.0148821	0.0175273	0.0141297	0.0173963	0.0157456	0.785793	0.02392	0.887347	0.0255534	0.0240252	0.0229601	0.0272473	0.0160683	0.0260496	0.0233248	0.901359	0.0208008	0.0212091	0.0225689	0.0258062	0.0211323	0.0251164	0.0314522	0.0148617	0.0162252	0.012676	0.0132046	0.81935	0.0377255	0.951574	0.846633	0.813241	0.0139432	0.035972	0.0129804	0.0164361	0.904724	0.614776
BMP4_P123_R	BMP4	0.197173	0.159177	0.074488	0.0414654	0.117898	0.0922667	0.169975	0.100391	0.119216	0.164629	0.0904713	0.658921	0.758529	0.712226	0.295386	0.855201	0.486456	0.509946	0.527788	0.0671051	0.153597	0.069054	0.899378	0.0971073	0.0562968	0.0513894	0.107024	0.0567313	0.0770187	0.919832	0.0858678	0.816772	0.259503	0.0530832	0.675701	0.0723713	0.0520568	0.690891	0.0847398	0.0411699	0.710412	0.387241	0.214272	0.65814	0.0767118	0.527469	0.676525	0.562779
BMP4_P199_R	BMP4	0.341155	0.311654	0.396061	0.384676	0.614536	0.0944924	0.166973	0.272335	0.496181	0.381929	0.319041	0.867727	0.885327	0.894118	0.673331	0.926129	0.713542	0.609213	0.702887	0.226396	0.5283	0.341748	0.959157	0.265024	0.175087	0.278343	0.284212	0.172224	0.186451	0.957774	0.296139	0.84642	0.702795	0.215283	0.854758	0.100111	0.179628	0.83954	0.391601	0.459674	0.852237	0.779623	0.713897	0.492131	0.730119	0.809795	0.945516	0.795361
BMP6_P163_F	BMP6	0.0893625	0.0777405	0.0231272	0.017482	0.0366113	0.0402521	0.0285758	0.0551561	0.0306154	0.0408245	0.0365144	0.0343389	0.0242094	0.815338	0.0433431	0.927077	0.0518241	0.0326215	0.862227	0.0372522	0.0519577	0.0531519	0.738573	0.0348477	0.0452466	0.0325074	0.0314071	0.0268797	0.0438684	0.0257444	0.0343601	0.68993	0.0648704	0.0451517	0.538975	0.0322961	0.0218541	0.800418	0.0437086	0.0250091	0.022648	0.0208931	0.0358842	0.0245995	0.0218057	0.0264701	0.670716	0.249317
BMP6_P398_F	BMP6	0.0739	0.0483151	0.0318288	0.0224095	0.0213375	0.0308919	0.0206134	0.0235554	0.0191709	0.0209062	0.0223703	0.0260914	0.0170757	0.833465	0.0234557	0.938949	0.028573	0.0239127	0.864924	0.029368	0.0303816	0.0233349	0.727079	0.0263841	0.0259991	0.0217722	0.0249784	0.0180203	0.0273307	0.0176152	0.028385	0.641682	0.0260465	0.0433653	0.588888	0.0204687	0.0226054	0.820999	0.0173839	0.0204996	0.017477	0.0208285	0.0193677	0.0258207	0.0175638	0.0159326	0.0274761	0.0272718
BMPR1A_E88_F	BMPR1A	0.794783	0.795047	0.680677	0.738249	0.793047	0.787755	0.774591	0.731533	0.78313	0.741194	0.814514	0.61043	0.543293	0.616626	0.66869	0.724032	0.77058	0.744086	0.683467	0.846262	0.795029	0.864464	0.798514	0.841905	0.745559	0.933183	0.785359	0.788327	0.873471	0.844421	0.837462	0.806983	0.86662	0.729231	0.687851	0.754787	0.806286	0.73445	0.759787	0.756391	0.567796	0.66333	0.565662	0.733442	0.728102	0.749873	0.764364	0.587518
BMPR1A_P956_F	BMPR1A	0.0607916	0.0488313	0.044798	0.0514132	0.0175575	0.0242579	0.020098	0.0139282	0.0247353	0.0282177	0.0161248	0.0283555	0.012962	0.0216563	0.058525	0.0227935	0.0283925	0.0433286	0.0268344	0.029094	0.0298445	0.0349052	0.0164429	0.0316139	0.0208829	0.0186476	0.0293476	0.0199293	0.0190688	0.0179687	0.0458295	0.024503	0.0321926	0.013236	0.0165583	0.0196061	0.00981319	0.0182512	0.0217884	0.0141349	0.0181026	0.0123529	0.0149272	0.0120334	0.0221867	0.0178866	0.0159931	0.0150124
BMPR2_E435_F	BMPR2	0.0845145	0.0694832	0.0314583	0.0287267	0.0276057	0.0472835	0.0181874	0.0231639	0.0272636	0.0227104	0.0428364	0.0420452	0.0484595	0.0374444	0.034969	0.0622883	0.063304	0.0558341	0.0593381	0.0300133	0.0521844	0.0473845	0.0750096	0.0685277	0.0532173	0.0734921	0.0581014	0.0634066	0.0308869	0.0740433	0.042689	0.0588844	0.0598508	0.0438757	0.0432426	0.0541768	0.0529327	0.0371779	0.0437799	0.0311758	0.0395398	0.0484284	0.0352768	0.0417053	0.0369924	0.0517824	0.0382131	0.0418235
BMPR2_P1271_F	BMPR2	0.113481	0.0522634	0.0388048	0.024924	0.0563762	0.0442195	0.0538658	0.0455617	0.0564682	0.0453761	0.033228	0.0284465	0.0151808	0.624991	0.0199615	0.0897696	0.0450139	0.0709376	0.0510763	0.0373301	0.0402279	0.0392026	0.0511255	0.0466644	0.0375704	0.0266833	0.0353926	0.0208916	0.0233125	0.0455732	0.0459997	0.0291077	0.227028	0.0198457	0.0220455	0.0340307	0.0167169	0.0232503	0.0207688	0.0257384	0.694723	0.04584	0.142437	0.0447453	0.0428692	0.0270358	0.0275813	0.045644
BRCA1_P835_R	BRCA1	0.789279	0.802414	0.850632	0.68228	0.79085	0.875954	0.900601	0.794033	0.664363	0.692086	0.73949	0.820749	0.861041	0.830437	0.702987	0.880994	0.809583	0.865681	0.84323	0.842885	0.761993	0.880014	0.88497	0.713819	0.891061	0.893247	0.872212	0.21929	0.721359	0.905697	0.869197	0.653596	0.906473	0.852193	0.811685	0.900861	0.918945	0.581461	0.702269	0.818979	0.814094	0.809868	0.591893	0.571099	0.880372	0.714625	0.736661	0.636387
BSG_P211_R	BSG	0.073669	0.0638448	0.0294326	0.0266638	0.0351063	0.0484995	0.0266365	0.0298179	0.0361104	0.0288145	0.0280043	0.0348917	0.0220805	0.0302848	0.0325052	0.0602769	0.0487581	0.0422278	0.0649118	0.0489229	0.0694546	0.0737898	0.0582545	0.058356	0.0632205	0.0589625	0.0679077	0.0526534	0.0649671	0.0512131	0.0483617	0.0562041	0.0423415	0.0345065	0.022498	0.0303194	0.0234922	0.0304771	0.0277066	0.0305792	0.610288	0.0256496	0.0304564	0.0430866	0.0347559	0.0353514	0.0271939	0.0220837
BTK_E64_R	BTK	0.760278	0.759941	0.758621	0.210593	0.043399	0.353768	0.0273355	0.525648	0.463971	0.0670565	0.367483	0.526713	0.0846494	0.61907	0.601208	0.307558	0.646419	0.158168	0.326835	0.17414	0.294306	0.431822	0.0389953	0.139284	0.156661	0.173569	0.60486	0.134483	0.55779	0.0864479	0.362864	0.173984	0.35462	0.448336	0.319044	0.310506	0.0665486	0.331756	0.324235	0.150888	0.164902	0.180049	0.168639	0.406385	0.164094	0.205452	0.044936	0.213419
BTK_P105_F	BTK	0.268682	0.239314	0.118175	0.0915172	0.0442258	0.0551102	0.0464642	0.0396531	0.0358047	0.0396493	0.03701	0.105937	0.0554354	0.28784	0.176651	0.0615494	0.0964439	0.107946	0.085394	0.100353	0.114288	0.199684	0.0435674	0.113309	0.0678059	0.0800981	0.168093	0.0622802	0.0913191	0.0781381	0.157538	0.0794637	0.176111	0.0547448	0.0763445	0.0608744	0.0804834	0.0458502	0.205634	0.0786968	0.052491	0.0738522	0.0415994	0.0760051	0.117634	0.0856797	0.0433183	0.0806281
C20orf47_P225_R	ERGIC3	0.144335	0.0872458	0.0547796	0.0248133	0.0602806	0.0412202	0.0313996	0.0528694	0.0249071	0.0316257	0.0310768	0.0390698	0.0264444	0.0420805	0.0546902	0.0340661	0.0402984	0.0485308	0.0443709	0.0442583	0.0450496	0.0576508	0.0274397	0.0405694	0.0613218	0.0345758	0.040956	0.028651	0.0303848	0.039191	0.0334678	0.0359374	0.050635	0.0208358	0.0400424	0.0719526	0.0322363	0.027325	0.0409424	0.0274224	0.0256074	0.0411372	0.0312486	0.0376632	0.0368225	0.0353246	0.0281151	0.0505664
C4B_E171_F	C4B	0.740394	0.772085	0.722329	0.779138	0.613522	0.610349	0.688153	0.506207	0.514142	0.630353	0.72132	0.410956	0.29349	0.478377	0.576419	0.272573	0.45063	0.604847	0.664031	0.348025	0.611922	0.703926	0.18091	0.545071	0.625167	0.405444	0.739731	0.208537	0.325759	0.675893	0.75173	0.505531	0.535653	0.385551	0.382167	0.68853	0.549732	0.462909	0.470727	0.450216	0.293663	0.488674	0.42608	0.240188	0.746932	0.208743	0.341884	0.31309
C4B_P191_F	C4B	0.93894	0.955135	0.970054	0.967416	0.957152	0.970555	0.969604	0.967762	0.968844	0.951558	0.887656	0.827233	0.355299	0.680679	0.904083	0.764569	0.763444	0.831156	0.77809	0.826485	0.950575	0.849521	0.387081	0.694788	0.807556	0.5489	0.86257	0.475177	0.808769	0.539464	0.911531	0.880046	0.901983	0.689322	0.739866	0.817731	0.551417	0.810402	0.915873	0.781441	0.580386	0.833561	0.514521	0.6635	0.780701	0.660771	0.883243	0.574438
CALCA_E174_R	CALCA	0.464793	0.583677	0.305565	0.282312	0.382954	0.278137	0.726338	0.605939	0.0370759	0.272585	0.63789	0.879815	0.952529	0.889357	0.664834	0.926781	0.891747	0.868485	0.887204	0.143907	0.611799	0.767665	0.955854	0.925792	0.909381	0.948542	0.851994	0.939957	0.91972	0.946476	0.468567	0.182676	0.624827	0.942959	0.713975	0.94305	0.957802	0.816025	0.78274	0.944803	0.885923	0.855081	0.282138	0.153596	0.484326	0.833098	0.806543	0.790435
CALCA_P171_F	CALCA	0.42696	0.476137	0.402126	0.392661	0.594892	0.57921	0.551456	0.337949	0.237525	0.402462	0.244208	0.49964	0.253356	0.431084	0.36029	0.723913	0.694109	0.715637	0.565111	0.328461	0.41316	0.475446	0.775888	0.402635	0.18622	0.731269	0.564887	0.772945	0.246472	0.0780253	0.391289	0.625116	0.414083	0.519875	0.342557	0.619288	0.577277	0.399129	0.421606	0.644346	0.440045	0.421826	0.338642	0.528409	0.448035	0.420505	0.612724	0.447088
CALCA_P75_F	CALCA	0.100759	0.151999	0.0661413	0.0510929	0.0713569	0.0707241	0.0407897	0.0590118	0.331406	0.150924	0.402512	0.527097	0.71647	0.586311	0.198661	0.817179	0.48739	0.407041	0.630403	0.334071	0.450945	0.420967	0.861827	0.751113	0.733611	0.88292	0.672328	0.829032	0.575776	0.850164	0.157867	0.511728	0.125903	0.621664	0.536359	0.781147	0.809526	0.359131	0.207154	0.623469	0.338442	0.490121	0.592389	0.0378782	0.172248	0.590593	0.873906	0.46111
CAPG_E228_F	CAPG	0.157924	0.0538402	0.0150611	0.0600102	0.0271427	0.0264658	0.0200048	0.0228881	0.0231218	0.0237333	0.0374429	0.0716522	0.0442723	0.0649589	0.161263	0.0508207	0.121819	0.081886	0.0767911	0.0486486	0.0603747	0.147675	0.0464952	0.075139	0.0653656	0.0546706	0.0775115	0.086094	0.0801333	0.0551587	0.123692	0.0746751	0.141999	0.0676278	0.0506541	0.0410568	0.0524194	0.0283235	0.111697	0.0391792	0.0352047	0.0498679	0.0410919	0.0644742	0.0633311	0.0996604	0.0330294	0.07041
CARD15_P302_R	CARD15	0.577939	0.540426	0.109038	0.0739791	0.131812	0.887243	0.188035	0.10507	0.0290882	0.047019	0.0256339	0.151718	0.0240973	0.048404	0.229334	0.0383397	0.0352546	0.161868	0.0697143	0.540038	0.30998	0.1104	0.0174375	0.155377	0.0973792	0.206826	0.784766	0.0604862	0.773557	0.0277804	0.327487	0.712876	0.236778	0.391983	0.134577	0.236448	0.011002	0.0784147	0.215893	0.271516	0.0449724	0.0416491	0.0237477	0.0458301	0.214422	0.0484299	0.0135344	0.0315979
CARD15_P665_F	CARD15	0.698438	0.622413	0.437514	0.310568	0.511023	0.761986	0.572789	0.157597	0.0502148	0.122354	0.06509	0.227341	0.06985	0.211137	0.385575	0.151915	0.268257	0.311488	0.243203	0.393005	0.614784	0.233851	0.0392019	0.315734	0.283655	0.33722	0.258206	0.0790088	0.733367	0.157788	0.541057	0.602845	0.409384	0.396917	0.241213	0.631413	0.0761646	0.154373	0.3243	0.442375	0.101512	0.162663	0.145365	0.15302	0.154335	0.2523	0.0478297	0.149951
CASP10_E139_F	CASP10	0.111396	0.100696	0.0755725	0.0454679	0.0429394	0.04983	0.0308579	0.0357977	0.0269494	0.0266386	0.0544865	0.367593	0.0415719	0.0830793	0.180558	0.0330623	0.0755032	0.0330801	0.0496631	0.0802028	0.0664317	0.0520912	0.0240992	0.0381499	0.0568999	0.0244687	0.0508089	0.0438988	0.0537501	0.0368319	0.0541637	0.0392345	0.063441	0.0442576	0.0521684	0.0340903	0.0590572	0.0161164	0.116318	0.034461	0.0454973	0.0473518	0.0357609	0.036536	0.0679148	0.0609202	0.0275901	0.0785067
CASP10_P186_F	CASP10	0.0785704	0.0684082	0.0294689	0.0324027	0.0350018	0.0415848	0.0284393	0.0291355	0.0259201	0.0385899	0.0430526	0.0778252	0.0525224	0.060133	0.133661	0.0318994	0.0462152	0.0295346	0.0585978	0.0545965	0.0414472	0.0438908	0.0539871	0.0364191	0.0491523	0.0285988	0.0480215	0.0557438	0.0248499	0.0325867	0.0493422	0.041096	0.043462	0.0325541	0.034497	0.0285677	0.0197411	0.0251239	0.0488443	0.0340751	0.0244137	0.0363683	0.0439563	0.0531805	0.0358968	0.0476341	0.0306523	0.0606461
CASP10_P334_F	CASP10	0.219448	0.181417	0.21084	0.159937	0.0563098	0.188757	0.0523338	0.0436696	0.0531232	0.0761124	0.0585353	0.430288	0.0684029	0.171149	0.510517	0.0627217	0.159462	0.188907	0.137861	0.226423	0.234821	0.292913	0.0501602	0.170467	0.237686	0.0753458	0.159041	0.151158	0.154351	0.0757898	0.274315	0.094917	0.372874	0.0770594	0.118388	0.0686689	0.0466947	0.0900264	0.340073	0.0463221	0.0757628	0.0962341	0.107135	0.0874765	0.162917	0.196611	0.0289023	0.172836
CASP2_P192_F	CASP2	0.0826527	0.0694095	0.0237538	0.0314335	0.0393713	0.049461	0.0341866	0.0378146	0.0399795	0.0321567	0.0296038	0.0357032	0.0284698	0.0341219	0.0380102	0.0515918	0.0453317	0.0485752	0.0390588	0.0767957	0.0699616	0.0577894	0.030492	0.0473186	0.0555093	0.0442982	0.0400018	0.0378088	0.044174	0.0486687	0.0494311	0.0484668	0.0789015	0.0280774	0.0219277	0.0394441	0.0286919	0.0328151	0.0522376	0.0443229	0.0183532	0.0252104	0.0207059	0.0509901	0.0259113	0.0291923	0.0423925	0.0508665
CASP3_P420_R	CASP3	0.0846138	0.052572	0.0195122	0.0411447	0.0276012	0.0335022	0.0238138	0.024726	0.0223291	0.0189047	0.0302715	0.032342	0.0219938	0.0283634	0.0280929	0.0364197	0.0369321	0.0314643	0.0356552	0.0417899	0.0542168	0.0386596	0.0182939	0.0305856	0.0286401	0.0297846	0.0345549	0.02978	0.0435907	0.0248572	0.0380735	0.033304	0.0474875	0.0160217	0.0175259	0.0221174	0.0122376	0.0248241	0.0378091	0.0183096	0.0223525	0.0236434	0.0122255	0.0255282	0.016075	0.0190959	0.0165532	0.0380143
CASP6_P201_F	CASP6	0.0564246	0.0694113	0.0266817	0.0156304	0.0295917	0.0639627	0.0191305	0.0299063	0.0396427	0.0281281	0.0296085	0.0467158	0.0337581	0.0388845	0.0421117	0.0308996	0.0558161	0.0261702	0.0709193	0.0404521	0.0379763	0.0386409	0.0304124	0.0390077	0.03168	0.023177	0.0376862	0.0297953	0.0482416	0.029768	0.0286093	0.0396163	0.0343632	0.0323888	0.0354184	0.0344653	0.0535312	0.0231475	0.019422	0.0400932	0.0396659	0.0376487	0.0248257	0.0436392	0.0208771	0.0241512	0.02206	0.0177714
CASP6_P230_R	CASP6	0.0483244	0.0370511	0.0157394	0.00961677	0.0151045	0.0215406	0.0140402	0.0175853	0.0154901	0.0123787	0.0152602	0.0180558	0.0174227	0.0150271	0.0203914	0.0201437	0.0196652	0.0213907	0.0239217	0.0235292	0.0232337	0.0188098	0.0165484	0.0268524	0.0218081	0.0174165	0.0193083	0.01779	0.0268235	0.0162753	0.0191883	0.0195621	0.0206375	0.0128733	0.0133343	0.0160438	0.014267	0.0153092	0.0386377	0.0153224	0.0126981	0.0191651	0.01613	0.0199155	0.0146781	0.0190086	0.0129066	0.0146177
CASP8_E474_F	CASP8	0.280433	0.245464	0.0798222	0.0845923	0.092366	0.0961457	0.125355	0.0691663	0.129956	0.136575	0.134267	0.0888656	0.0861102	0.0921596	0.19415	0.0655909	0.162744	0.146455	0.135652	0.0908421	0.174875	0.129973	0.0705171	0.0993366	0.14461	0.137074	0.136251	0.0936791	0.074972	0.132241	0.170342	0.1172	0.159871	0.13623	0.136113	0.107097	0.130606	0.102464	0.189584	0.141021	0.0940126	0.0926317	0.0939984	0.0944835	0.154964	0.178269	0.080956	0.0942935
CAV1_P130_R	CAV1	0.0986447	0.110378	0.0414533	0.047993	0.0475898	0.0579572	0.0468324	0.0468694	0.046593	0.0502551	0.0438192	0.0412219	0.0310021	0.0444134	0.0620494	0.0295374	0.611635	0.0397367	0.0590858	0.0508748	0.0590814	0.0592792	0.0208188	0.0455815	0.0395347	0.0391673	0.047657	0.0300988	0.0380021	0.0402517	0.0634794	0.0446218	0.0471765	0.0499888	0.0355404	0.0424759	0.0421672	0.0431075	0.0304282	0.0454895	0.0519199	0.0540489	0.0196857	0.038819	0.0318551	0.0304073	0.0311392	0.0549121
CAV1_P169_F	CAV1	0.307418	0.222689	0.176955	0.11829	0.264675	0.115467	0.148076	0.143408	0.0672179	0.147876	0.468003	0.0804424	0.550555	0.0709394	0.148547	0.0406573	0.689757	0.339519	0.0932251	0.10836	0.136187	0.136666	0.0277848	0.0654407	0.0768508	0.0760608	0.0850147	0.0518457	0.124159	0.0502667	0.209842	0.0621254	0.157551	0.0500022	0.0819945	0.0524683	0.0602724	0.0940655	0.057037	0.043166	0.0547555	0.0429134	0.0410933	0.0595004	0.0592859	0.0720788	0.537454	0.052258
CAV2_E33_R	CAV2	0.0486729	0.0695013	0.0137131	0.0383736	0.0591228	0.245508	0.09675	0.0449832	0.0344094	0.191109	0.0234438	0.641344	0.842446	0.849105	0.0232241	0.916947	0.627139	0.66824	0.681805	0.0253231	0.0362678	0.0777513	0.911847	0.0327002	0.129678	0.0196293	0.0207531	0.023589	0.0254136	0.0229974	0.0565517	0.0249807	0.107729	0.0138713	0.195228	0.0155225	0.0144202	0.79053	0.0268123	0.0154247	0.76047	0.0210142	0.66165	0.0132273	0.176945	0.159089	0.694364	0.470388
CCKAR_E79_F	CCKAR	0.81319	0.884877	0.886373	0.911	0.885595	0.912093	0.909904	0.870003	0.860163	0.851163	0.874537	0.722763	0.628856	0.545952	0.769818	0.873395	0.898303	0.814672	0.373214	0.801559	0.859333	0.900326	0.832818	0.867965	0.866696	0.878658	0.867023	0.228419	0.88134	0.904528	0.915629	0.850394	0.864451	0.856163	0.784234	0.861172	0.876606	0.765984	0.840052	0.553106	0.828524	0.696255	0.798501	0.566982	0.87284	0.685778	0.901825	0.667653
CCKAR_P270_F	CCKAR	0.850527	0.879494	0.895505	0.907002	0.835912	0.8368	0.786401	0.835108	0.662471	0.780548	0.681931	0.496623	0.814915	0.396348	0.754159	0.871202	0.450669	0.641949	0.29132	0.871727	0.828221	0.858772	0.074539	0.586759	0.287241	0.745619	0.88834	0.197234	0.766495	0.458906	0.899603	0.851651	0.658342	0.832524	0.380009	0.450405	0.0488673	0.569798	0.675757	0.62463	0.540701	0.766301	0.169997	0.291983	0.871579	0.827949	0.866515	0.301078
CCKBR_P361_R	CCKBR	0.070835	0.0960346	0.0263558	0.015573	0.0339204	0.0359951	0.026897	0.0275138	0.0216233	0.0264238	0.0315366	0.454292	0.841407	0.641796	0.185776	0.839854	0.349077	0.440224	0.630186	0.031333	0.298671	0.0250024	0.590922	0.100757	0.655281	0.116746	0.0225442	0.0199633	0.0333047	0.0225239	0.0286955	0.457475	0.0233835	0.0288035	0.0840021	0.0269713	0.447836	0.304117	0.0343703	0.0285384	0.415302	0.367404	0.130407	0.0335546	0.0368757	0.0416729	0.0228297	0.0899051
CCKBR_P480_F	CCKBR	0.114034	0.124718	0.0309715	0.0174803	0.0568792	0.0358683	0.0734759	0.415172	0.106111	0.143027	0.0230714	0.567734	0.839182	0.543317	0.11814	0.870992	0.383898	0.616327	0.73678	0.302548	0.495505	0.508623	0.892732	0.677299	0.698443	0.899215	0.625683	0.0455175	0.0349392	0.0239711	0.453518	0.619799	0.138473	0.238362	0.694286	0.69003	0.941301	0.451061	0.152716	0.519571	0.619294	0.59907	0.587035	0.0253166	0.438384	0.853897	0.0156669	0.466159
CCL3_E53_R	CCL3	0.461634	0.412409	0.484105	0.645393	0.0369625	0.0452099	0.0285026	0.0264227	0.0306533	0.0287885	0.483076	0.127827	0.0499209	0.118419	0.319172	0.049021	0.161818	0.21597	0.153447	0.192187	0.277022	0.264851	0.0522559	0.140565	0.157776	0.0665809	0.152121	0.155606	0.13875	0.0801277	0.25803	0.176496	0.337996	0.0780176	0.159118	0.0664502	0.082956	0.125955	0.307633	0.0691259	0.191957	0.104742	0.0866036	0.0765314	0.15575	0.154743	0.0461228	0.134783
CCL3_P543_R	CCL3	0.704827	0.898372	0.944067	0.961224	0.153343	0.139648	0.12644	0.130414	0.208129	0.20314	0.940504	0.478529	0.299908	0.397805	0.700035	0.263061	0.469675	0.705615	0.526598	0.731543	0.887331	0.787974	0.194383	0.593898	0.644221	0.349528	0.576141	0.531096	0.683621	0.347506	0.791288	0.66981	0.814838	0.442783	0.656033	0.34762	0.293785	0.672929	0.803204	0.280191	0.469622	0.480006	0.56712	0.337406	0.665095	0.300462	0.232511	0.387954
CCNA1_E7_F	CCNA1	0.0599531	0.0633347	0.0175951	0.0340212	0.0389441	0.0342989	0.0255919	0.0418074	0.0824133	0.0805465	0.026153	0.888507	0.944505	0.875149	0.41113	0.928194	0.794169	0.0522182	0.914812	0.0306206	0.279516	0.866252	0.95731	0.0472374	0.190409	0.941952	0.699241	0.953793	0.0252595	0.832794	0.0515744	0.0321437	0.0634867	0.931562	0.846898	0.0212042	0.0327406	0.830272	0.465479	0.871149	0.829595	0.799102	0.753094	0.017852	0.747055	0.853421	0.962311	0.566613
CCNA1_P216_F	CCNA1	0.0604301	0.0556726	0.0161132	0.0138453	0.0286884	0.0358587	0.0199782	0.0196398	0.0318402	0.0227922	0.0355156	0.640823	0.828099	0.577324	0.0881455	0.820332	0.468862	0.0458884	0.698744	0.0413489	0.289247	0.24015	0.935254	0.0362265	0.052837	0.871494	0.248159	0.900539	0.0321996	0.477751	0.0431758	0.0311245	0.0496836	0.834303	0.613199	0.032625	0.0232835	0.514073	0.179375	0.656231	0.54869	0.511573	0.44771	0.0524413	0.52348	0.39517	0.431561	0.298687
CCNC_P132_R	CCNC	0.0432918	0.0368723	0.0112969	0.0139787	0.0148892	0.0229335	0.0193161	0.0161015	0.028396	0.0191019	0.0126926	0.0248171	0.0155696	0.0180752	0.0247761	0.136962	0.0224848	0.0242836	0.0349055	0.0187278	0.0229377	0.0266815	0.0184042	0.0265244	0.0246741	0.0155289	0.328854	0.0237103	0.0175274	0.014808	0.0242644	0.0202966	0.0194143	0.0160722	0.0241545	0.0115702	0.0196831	0.0120541	0.0193568	0.00999137	0.293457	0.0145492	0.0118512	0.0120886	0.0160259	0.0148637	0.00956704	0.0109122
CCND1_E280_R	CCND1	0.0812341	0.0717132	0.0214423	0.0310644	0.0411547	0.0452036	0.0302761	0.0262971	0.0399603	0.0294677	0.0359747	0.0348528	0.0247355	0.782171	0.0580486	0.189713	0.116659	0.0325806	0.0399334	0.035001	0.0404367	0.0412604	0.0305277	0.0274752	0.0322006	0.0324515	0.028611	0.0274246	0.0337568	0.0277741	0.0276314	0.031243	0.160579	0.0242798	0.569625	0.0335129	0.0146523	0.0432607	0.0208817	0.0394141	0.0188722	0.0181525	0.0226124	0.0355699	0.0351556	0.0436938	0.0212461	0.0262103
CCND1_P343_R	CCND1	0.119837	0.0773457	0.0484882	0.0271328	0.0466961	0.0486803	0.0491883	0.0674088	0.0251199	0.0434155	0.0447505	0.0511424	0.0425475	0.196555	0.0399413	0.0892952	0.103026	0.0719006	0.0754989	0.0396316	0.0708856	0.072346	0.0969529	0.122652	0.0913055	0.0982384	0.0803705	0.119104	0.0980265	0.107552	0.0568678	0.0312889	0.0477445	0.0657762	0.75196	0.120842	0.0538944	0.0358321	0.0636509	0.0571108	0.0574633	0.0525376	0.0336928	0.074618	0.0589164	0.0765851	0.0455268	0.0478655
CCND2_P887_F	CCND2	0.0535969	0.0580994	0.0214399	0.0154869	0.0335411	0.0357319	0.0252409	0.0269444	0.0256579	0.0208426	0.0276688	0.0313788	0.0249068	0.345689	0.024665	0.0230691	0.0281579	0.0219302	0.034521	0.0310746	0.0287217	0.0243959	0.0242321	0.0229518	0.0329962	0.0308525	0.0492419	0.0221359	0.0613506	0.0325138	0.0227468	0.0243288	0.0250582	0.0241782	0.0298885	0.0251858	0.0245535	0.0175554	0.0181667	0.0239443	0.302705	0.0222143	0.0387511	0.0262538	0.0189914	0.0211363	0.020429	0.0307257
CCND2_P898_R	CCND2	0.0468717	0.0454686	0.0167378	0.018398	0.0234744	0.043833	0.0181795	0.0177711	0.0179129	0.0285152	0.0167498	0.0224627	0.0226183	0.432863	0.0212168	0.0250754	0.0273464	0.0256805	0.022607	0.0244005	0.0285875	0.020596	0.0242425	0.0260933	0.0248603	0.0283166	0.0568734	0.0220934	0.0240757	0.0254463	0.0220112	0.0261897	0.028983	0.017717	0.0413956	0.0193167	0.0467723	0.0128909	0.0125197	0.0210284	0.21059	0.0347038	0.14912	0.0347819	0.0232992	0.0143347	0.0239501	0.0251816
CCND3_P435_F	CCND3	0.142184	0.112542	0.0594087	0.0463723	0.0447808	0.0522348	0.0334489	0.0382256	0.0345187	0.0474684	0.0367438	0.0626648	0.0556237	0.0585486	0.0545358	0.0673109	0.0530289	0.0579863	0.0682625	0.0546745	0.0784347	0.0538039	0.0680726	0.0423753	0.053798	0.0659147	0.0546856	0.0381362	0.0509796	0.0772337	0.0765852	0.0814345	0.0595909	0.0350828	0.057612	0.0359442	0.0421296	0.0328156	0.0378102	0.0446376	0.0452873	0.0575266	0.0308733	0.027045	0.0482737	0.040689	0.0465274	0.0449885
CCNE1_P683_F	CCNE1	0.114992	0.101447	0.0549797	0.0483513	0.0646186	0.0669678	0.0626159	0.0603944	0.0627132	0.0608437	0.0685619	0.0412525	0.0353357	0.0386338	0.0623802	0.0329615	0.0505765	0.0601644	0.0454541	0.0560761	0.0656504	0.0737798	0.0373111	0.0569763	0.0460493	0.0486525	0.0600278	0.057781	0.0703207	0.0522097	0.0701528	0.0554999	0.0620496	0.0392194	0.0357873	0.0430937	0.05608	0.030597	0.0468234	0.0376551	0.0228167	0.0323883	0.0262487	0.0711447	0.045005	0.0481202	0.0359879	0.038716
CCR5_P630_R	CCR5	0.434917	0.328509	0.371603	0.489266	0.17055	0.22618	0.21713	0.190531	0.213988	0.260458	0.223945	0.0861961	0.142158	0.108191	0.169755	0.0776686	0.11887	0.324912	0.277891	0.269375	0.334944	0.309018	0.104086	0.2107	0.258861	0.0545871	0.182716	0.178825	0.357142	0.175867	0.158809	0.120158	0.135891	0.214767	0.103989	0.116574	0.0327007	0.145154	0.21438	0.0379299	0.246096	0.104142	0.0476758	0.091253	0.287689	0.158778	0.322575	0.0579139
CD1A_P414_R	CD1A	0.953958	0.970784	0.977765	0.975705	0.965495	0.970675	0.968831	0.970119	0.955288	0.971521	0.929743	0.770223	0.83875	0.968478	0.974778	0.962318	0.964849	0.947916	0.955198	0.971555	0.968317	0.965288	0.842907	0.969541	0.957985	0.974963	0.966746	0.908359	0.976837	0.970802	0.964829	0.967732	0.847279	0.750343	0.912615	0.967859	0.888219	0.964871	0.966679	0.972175	0.965863	0.966506	0.968734	0.985649	0.972816	0.979276	0.973605	0.909624
CD1A_P6_F	CD1A	0.938371	0.932528	0.936969	0.945038	0.899934	0.943624	0.888723	0.900752	0.837276	0.922446	0.831114	0.896668	0.918593	0.898757	0.90358	0.923528	0.901655	0.918222	0.867391	0.930925	0.917683	0.918653	0.904889	0.922489	0.892908	0.952697	0.913789	0.922504	0.938522	0.951952	0.924938	0.917306	0.754491	0.916587	0.791224	0.935203	0.934525	0.91571	0.879396	0.920078	0.904934	0.912576	0.895199	0.969672	0.927652	0.949516	0.948379	0.624608
CD2_P68_F	CD2	0.165703	0.188394	0.0591373	0.053149	0.0973234	0.241563	0.0663926	0.0871379	0.127187	0.116754	0.603407	0.127807	0.0518341	0.118515	0.261337	0.0740336	0.347855	0.185021	0.14194	0.274769	0.205511	0.163363	0.0505262	0.122313	0.297379	0.14396	0.220341	0.152517	0.183137	0.116921	0.226583	0.229801	0.162405	0.0788666	0.091555	0.0880706	0.0658123	0.0871889	0.202071	0.0638493	0.195926	0.144531	0.0696863	0.102731	0.180051	0.178361	0.0772971	0.0792395
CD34_E20_R	CD34	0.183486	0.211093	0.146233	0.122142	0.164841	0.194444	0.154463	0.139452	0.214868	0.193081	0.184483	0.241686	0.227829	0.230593	0.184497	0.430785	0.228262	0.377838	0.344352	0.254414	0.238343	0.256188	0.264431	0.419092	0.401219	0.28119	0.223177	0.195744	0.209634	0.261795	0.227597	0.209522	0.220817	0.181264	0.207484	0.204113	0.1877	0.230636	0.206287	0.187875	0.251393	0.250748	0.188471	0.15189	0.149292	0.175256	0.231477	0.151494
CD34_P339_R	CD34	0.555816	0.560494	0.293241	0.250011	0.220356	0.0954163	0.158667	0.130543	0.25699	0.179751	0.44445	0.412845	0.0951095	0.325403	0.445127	0.619252	0.510523	0.466311	0.465847	0.79187	0.510967	0.282677	0.0641459	0.609629	0.371788	0.116919	0.686908	0.156212	0.0966485	0.0964737	0.368597	0.26424	0.289652	0.100618	0.169879	0.0789485	0.163523	0.180891	0.310108	0.0886133	0.594227	0.711665	0.552226	0.4503	0.306688	0.295904	0.0498631	0.176258
CD34_P780_R	CD34	0.473332	0.419999	0.178654	0.181536	0.343075	0.14459	0.145739	0.136023	0.0540398	0.17156	0.286676	0.363416	0.659543	0.330195	0.394629	0.337097	0.398567	0.151565	0.10775	0.709277	0.435777	0.393817	0.0282425	0.129008	0.545206	0.33633	0.196722	0.350274	0.311911	0.0902041	0.433493	0.180947	0.211318	0.310402	0.125783	0.290722	0.0549253	0.0997274	0.298627	0.0491462	0.429109	0.541831	0.0831442	0.308629	0.09861	0.26984	0.290389	0.111121
CD40_E58_R	CD40	0.083732	0.0608714	0.024051	0.0338883	0.0224552	0.0272555	0.017573	0.0201059	0.017427	0.0145938	0.0293097	0.0372038	0.0241894	0.0289234	0.052181	0.0225074	0.0314459	0.0523627	0.0288085	0.0551466	0.0446119	0.0301058	0.0204704	0.0273821	0.0441677	0.0380472	0.0382067	0.0270204	0.0463373	0.0217789	0.0559568	0.0250181	0.0708533	0.0187813	0.0275744	0.0291944	0.0161475	0.0212537	0.0182009	0.0208324	0.0207727	0.0175771	0.0205244	0.016128	0.0178448	0.0269514	0.0169124	0.0182528
CD40_P372_R	CD40	0.0922402	0.0776666	0.0839493	0.075439	0.0380471	0.0422799	0.025316	0.0287567	0.0351569	0.0258954	0.0410776	0.107578	0.0325679	0.0728759	0.227066	0.0409999	0.0823834	0.0667387	0.0705583	0.100408	0.0898783	0.0990031	0.0338702	0.0660068	0.0789883	0.040844	0.0729594	0.0556799	0.0958921	0.0436808	0.113363	0.0616444	0.163558	0.0213685	0.0450088	0.043903	0.0377882	0.0240112	0.13238	0.0247405	0.0291333	0.0420368	0.031893	0.0430608	0.0309443	0.0641852	0.0196157	0.0509719
CD44_E26_F	CD44	0.0656364	0.0441469	0.0136899	0.0108389	0.0224761	0.0320444	0.0187382	0.0206194	0.0139004	0.0189745	0.01957	0.0279727	0.0223272	0.0223877	0.0254747	0.02596	0.031421	0.0320301	0.0176704	0.11252	0.0310402	0.0324651	0.0205234	0.017493	0.029021	0.0234932	0.0252976	0.028502	0.0244903	0.0276145	0.0224491	0.0274734	0.0316063	0.0165391	0.0230532	0.0199203	0.0191948	0.0153572	0.016963	0.0171478	0.0708806	0.0172041	0.021007	0.0185031	0.0169427	0.0149177	0.0150107	0.0203878
CD44_P87_F	CD44	0.257273	0.154272	0.0759031	0.0602246	0.0865777	0.0812192	0.0384974	0.039322	0.0329025	0.124572	0.0385428	0.0438454	0.023937	0.0431834	0.0727462	0.0194704	0.0385901	0.058625	0.0202935	0.133903	0.0714006	0.0732082	0.0170504	0.0214225	0.0387913	0.0234874	0.0393664	0.0481993	0.0357004	0.0287974	0.0548833	0.0407417	0.0577098	0.021395	0.0467506	0.027848	0.0207962	0.0222366	0.0424903	0.0233414	0.0333028	0.0528795	0.0373871	0.0513476	0.0541977	0.029581	0.0195137	0.0610773
CD81_P211_F	CD81	0.130027	0.165572	0.0795059	0.119573	0.0858791	0.0847109	0.106707	0.0622595	0.0605595	0.0603891	0.0947861	0.0890864	0.0482256	0.0650634	0.10704	0.3338	0.0723613	0.0843968	0.090388	0.0895057	0.10056	0.0929779	0.037896	0.0776764	0.084551	0.0623329	0.0944031	0.0641653	0.0912022	0.0521846	0.0749578	0.0963172	0.132044	0.343455	0.0632042	0.0630838	0.0336659	0.0523831	0.101545	0.0593038	0.131071	0.480865	0.0416801	0.0514049	0.0607368	0.0604136	0.244139	0.0564243
CD81_P272_R	CD81	0.585685	0.619423	0.50874	0.530506	0.749676	0.588493	0.698173	0.591815	0.599626	0.426873	0.532362	0.447271	0.760519	0.589742	0.635917	0.858051	0.227015	0.693053	0.397718	0.38804	0.459917	0.64253	0.033891	0.254351	0.828007	0.887764	0.602064	0.418399	0.215192	0.527015	0.452787	0.859711	0.419313	0.865207	0.407535	0.625425	0.0325471	0.0916466	0.440473	0.51694	0.71101	0.741252	0.0778358	0.223676	0.484691	0.171511	0.90291	0.327395
CD82_P557_R	CD82	0.464038	0.353741	0.305658	0.202992	0.0465749	0.0513633	0.029814	0.0485838	0.0345357	0.0330509	0.057998	0.169003	0.0784661	0.100709	0.269941	0.657527	0.138918	0.425287	0.0893314	0.381435	0.235142	0.296999	0.0264842	0.160629	0.165251	0.0466482	0.14225	0.104751	0.108235	0.0816688	0.252966	0.135193	0.198955	0.0826047	0.146987	0.110117	0.0442136	0.0511366	0.299855	0.179456	0.0991396	0.125377	0.154839	0.133988	0.0995164	0.144537	0.0284022	0.106958
CD86_P3_F	CD86	0.268175	0.230187	0.224076	0.191769	0.0698007	0.0798817	0.067274	0.0554327	0.0671747	0.132709	0.0974237	0.272415	0.134263	0.272855	0.541919	0.0885256	0.453605	0.23207	0.191242	0.446802	0.274481	0.413028	0.102619	0.188069	0.346729	0.129202	0.353541	0.193955	0.427718	0.136773	0.225584	0.180301	0.438277	0.117189	0.145408	0.14367	0.248497	0.0997931	0.600946	0.151985	0.237826	0.287309	0.27116	0.274094	0.221458	0.281299	0.0777655	0.278833
CD9_E14_R	CD9	0.0698943	0.0680664	0.0280133	0.0233445	0.0370568	0.0468344	0.0303469	0.040461	0.0333976	0.0356845	0.0370371	0.0361107	0.0352334	0.0315258	0.0304004	0.0465439	0.869504	0.0498176	0.0487549	0.0520652	0.0618386	0.0404063	0.954269	0.0411448	0.77973	0.753455	0.0336612	0.0277406	0.0343055	0.044314	0.0494788	0.0430933	0.534455	0.0337597	0.0354833	0.0368408	0.0510034	0.47303	0.017611	0.022475	0.77313	0.0324577	0.024728	0.0290443	0.0217467	0.765573	0.281334	0.0427773
CD9_P504_F	CD9	0.2534	0.216661	0.203645	0.162276	0.366483	0.0512716	0.0616625	0.0537643	0.0516812	0.062995	0.0504109	0.119436	0.0551278	0.1006	0.378703	0.0912906	0.492652	0.149688	0.141394	0.146283	0.409199	0.31203	0.936124	0.168425	0.630548	0.555734	0.194134	0.147369	0.14141	0.0930939	0.237653	0.125695	0.383633	0.0478641	0.190661	0.0878088	0.0794795	0.312524	0.333167	0.0568209	0.810715	0.0782401	0.0938173	0.10387	0.0659791	0.263565	0.0430936	0.160028
CD9_P585_R	CD9	0.481148	0.496866	0.46905	0.381458	0.516544	0.0737503	0.0841493	0.0778611	0.0731218	0.19573	0.456409	0.249678	0.0918666	0.170678	0.609743	0.102461	0.631662	0.315828	0.254263	0.40103	0.467134	0.526703	0.926203	0.27056	0.806163	0.92713	0.280643	0.512341	0.229007	0.101923	0.441832	0.200995	0.566587	0.186151	0.347551	0.147998	0.174758	0.576419	0.543333	0.119402	0.843675	0.223178	0.668735	0.289485	0.17076	0.706696	0.0793119	0.2921
CDC25B_E83_F	CDC25B	0.0575962	0.0701962	0.0168908	0.0301269	0.0323783	0.0394881	0.0258683	0.0292216	0.018572	0.0211753	0.0310534	0.0380168	0.0317447	0.031077	0.0350452	0.0257991	0.0284536	0.0242119	0.029453	0.0335984	0.0303358	0.0256425	0.0306737	0.0305286	0.028247	0.0312474	0.0330345	0.0235682	0.0225258	0.0289992	0.028158	0.0295624	0.0253822	0.0198579	0.019041	0.0326213	0.0264654	0.0183072	0.0144579	0.0220997	0.0175414	0.0149852	0.0198292	0.027093	0.0168843	0.0355381	0.0269811	0.0198252
CDC25B_P11_R	CDC25B	0.0748533	0.0597397	0.0283451	0.0232544	0.0387309	0.0383712	0.0289628	0.0264465	0.0298513	0.0440159	0.0292352	0.0352184	0.0233691	0.0288796	0.0235857	0.0452942	0.0468619	0.0438687	0.0487548	0.0416808	0.0511869	0.0587563	0.0435703	0.0422273	0.0387581	0.0502506	0.0421575	0.039673	0.0580447	0.0415302	0.0414608	0.0560804	0.048725	0.0235374	0.0268499	0.0378319	0.0262318	0.0341772	0.0244807	0.0277523	0.0219321	0.0205312	0.0199283	0.0442857	0.0413549	0.0342104	0.0271094	0.0262856
CDH1_P45_F	CDH1	0.132117	0.111553	0.080167	0.0758719	0.158434	0.0687332	0.0746183	0.0598206	0.0447386	0.12323	0.0585731	0.588195	0.850679	0.603907	0.176717	0.829221	0.711743	0.714797	0.4128	0.81773	0.233304	0.259179	0.919731	0.84106	0.80753	0.12758	0.721831	0.69418	0.818867	0.892479	0.101897	0.729852	0.540762	0.805374	0.652078	0.590004	0.133129	0.455716	0.249277	0.900333	0.638089	0.558451	0.62579	0.0583503	0.0984068	0.61908	0.268123	0.475033
CDH1_P52_R	CDH1	0.122773	0.154854	0.0594651	0.0506141	0.0897242	0.084045	0.0673616	0.113379	0.0806072	0.0924588	0.0474448	0.78497	0.944396	0.831226	0.394958	0.90932	0.808429	0.851717	0.595568	0.84823	0.486073	0.372054	0.946592	0.895102	0.863081	0.607651	0.778543	0.68328	0.919211	0.893442	0.238342	0.874852	0.413718	0.615078	0.72988	0.536465	0.0830749	0.779197	0.347802	0.80593	0.769355	0.695252	0.860403	0.133956	0.591827	0.644524	0.762222	0.619182
CDH11_E102_R	CDH11	0.0855929	0.124007	0.0399954	0.0173171	0.0408847	0.0544013	0.0484761	0.0448065	0.0384746	0.0474461	0.118835	0.579789	0.898184	0.597577	0.231601	0.848264	0.723389	0.480648	0.770758	0.262975	0.308808	0.262858	0.935575	0.828073	0.667389	0.773073	0.745632	0.9069	0.885192	0.924708	0.306775	0.804913	0.313551	0.848208	0.643345	0.816098	0.660067	0.592973	0.363077	0.896265	0.622219	0.567555	0.610372	0.029939	0.779447	0.193689	0.642645	0.532995
CDH11_P203_R	CDH11	0.0544874	0.129334	0.0311642	0.0186168	0.0314407	0.233041	0.0232625	0.0403328	0.100494	0.137398	0.415969	0.656646	0.916175	0.561885	0.22783	0.848534	0.718753	0.493128	0.775109	0.189475	0.200864	0.462233	0.951854	0.70866	0.817231	0.896023	0.72189	0.926317	0.914503	0.913291	0.501533	0.726637	0.563886	0.867469	0.70336	0.874306	0.831414	0.657508	0.318282	0.801279	0.683904	0.603182	0.762444	0.142996	0.293611	0.653179	0.845828	0.549096
CDH11_P354_R	CDH11	0.414113	0.504855	0.334518	0.281637	0.323721	0.332373	0.228565	0.305695	0.573787	0.355241	0.433046	0.729209	0.904092	0.698754	0.601873	0.724159	0.793296	0.690738	0.807439	0.525385	0.616381	0.833569	0.873685	0.740388	0.696508	0.784367	0.841985	0.753357	0.914328	0.885862	0.441205	0.847513	0.531067	0.806884	0.457464	0.84581	0.823713	0.76578	0.589556	0.791821	0.699309	0.565216	0.76607	0.331168	0.823394	0.806772	0.869868	0.596751
CDH13_E102_F	CDH13	0.148314	0.197945	0.0976291	0.071498	0.152821	0.194833	0.534454	0.462999	0.0731302	0.0753538	0.0564515	0.721522	0.938454	0.750646	0.342446	0.897217	0.823187	0.744702	0.817747	0.788345	0.452353	0.699062	0.902695	0.880653	0.86618	0.91967	0.785461	0.945535	0.125189	0.935234	0.583408	0.870878	0.573543	0.882972	0.649148	0.881193	0.761069	0.689602	0.504038	0.934671	0.735545	0.68965	0.781821	0.763727	0.871545	0.836883	0.943261	0.652907
CDH13_P88_F	CDH13	0.308749	0.500203	0.194911	0.231572	0.0895726	0.495385	0.765358	0.350626	0.125022	0.556137	0.865803	0.90953	0.952428	0.930828	0.647026	0.947212	0.914337	0.908628	0.898866	0.848249	0.724879	0.866147	0.955193	0.820895	0.785343	0.932573	0.918414	0.963491	0.186285	0.960617	0.35657	0.842949	0.570009	0.958353	0.866017	0.908426	0.915975	0.892196	0.582709	0.971299	0.907006	0.885507	0.911153	0.860549	0.936271	0.938011	0.886198	0.827176
CDH17_E31_F	CDH17	0.938877	0.962742	0.978449	0.976414	0.921891	0.951598	0.915569	0.959091	0.92301	0.94299	0.941511	0.684747	0.780192	0.737736	0.95447	0.785436	0.920533	0.901708	0.951872	0.675068	0.94657	0.927083	0.278019	0.674978	0.879458	0.496577	0.922813	0.605989	0.736796	0.364053	0.910791	0.924573	0.834032	0.753081	0.744898	0.842266	0.405896	0.925928	0.933853	0.439191	0.938494	0.808016	0.647566	0.566225	0.944175	0.809007	0.203655	0.578215
CDH17_P376_F	CDH17	0.828429	0.833039	0.92091	0.930052	0.776723	0.835208	0.817342	0.697055	0.547186	0.795127	0.75308	0.381987	0.127311	0.604712	0.843955	0.0921906	0.663511	0.669721	0.533984	0.706342	0.867475	0.848968	0.0789817	0.815843	0.731838	0.212111	0.853755	0.667005	0.784382	0.834634	0.736246	0.824701	0.659955	0.48428	0.516914	0.509465	0.183048	0.757743	0.684192	0.143329	0.659294	0.625538	0.337909	0.584592	0.307846	0.551128	0.410843	0.410757
CDH17_P532_F	CDH17	0.932269	0.938434	0.961789	0.961653	0.934303	0.939842	0.948037	0.949471	0.922932	0.928303	0.911066	0.830632	0.92633	0.881054	0.920188	0.93556	0.954196	0.945882	0.886261	0.933166	0.940255	0.958188	0.263308	0.96688	0.956283	0.51707	0.963801	0.695939	0.971785	0.961488	0.961683	0.958864	0.891012	0.557572	0.932791	0.939248	0.929924	0.88703	0.909649	0.762069	0.933397	0.895775	0.847644	0.869711	0.943645	0.921838	0.944647	0.743416
CDH3_E100_R	CDH3	0.0710845	0.0805512	0.0458589	0.0653425	0.04214	0.0976059	0.0349033	0.0537964	0.028361	0.0379093	0.0429665	0.731513	0.941512	0.823441	0.163579	0.838319	0.696872	0.0680237	0.853568	0.817059	0.389408	0.084887	0.917956	0.432161	0.802901	0.0371198	0.647124	0.840205	0.0651068	0.0497428	0.0861789	0.0479448	0.0725142	0.357501	0.756485	0.0318285	0.043872	0.75159	0.0420194	0.0325222	0.812059	0.790041	0.484353	0.0357542	0.175999	0.0569412	0.690441	0.559499
CDH3_P87_R	CDH3	0.17937	0.129122	0.0721652	0.076424	0.090307	0.114161	0.0701458	0.0746626	0.0757762	0.0733169	0.0800146	0.0882533	0.497209	0.492618	0.0773399	0.109541	0.102575	0.11158	0.284172	0.100723	0.154378	0.241209	0.114484	0.104666	0.485353	0.117284	0.131683	0.250672	0.113805	0.0954355	0.116755	0.123249	0.140966	0.0529114	0.660443	0.051739	0.0581679	0.06516	0.0621678	0.0616355	0.499709	0.701874	0.0629617	0.0504711	0.0774945	0.057216	0.0755949	0.0776988
CDK10_E74_F	CDK10	0.07547	0.0554818	0.0179907	0.0170788	0.0263343	0.0344591	0.0232888	0.0223089	0.0283251	0.0238454	0.0324358	0.505024	0.0220691	0.033976	0.0281776	0.0321421	0.0406895	0.0455569	0.0364864	0.0323831	0.0311139	0.0357075	0.0364699	0.0266771	0.0406688	0.0347739	0.0292594	0.0236458	0.0368369	0.0301182	0.0246521	0.0337024	0.0373243	0.032791	0.0362105	0.0358034	0.0315325	0.0228428	0.0134589	0.0280457	0.0179934	0.0344887	0.0213707	0.0337994	0.0262337	0.0217663	0.0201014	0.0222408
CDK10_P199_R	CDK10	0.448853	0.438609	0.389065	0.352944	0.606172	0.197691	0.149661	0.398853	0.6808	0.226584	0.23895	0.526248	0.149859	0.187306	0.337532	0.157204	0.140808	0.134452	0.162322	0.158813	0.299648	0.29715	0.068541	0.127596	0.441715	0.0727093	0.177205	0.0560704	0.4691	0.204835	0.269136	0.225624	0.490407	0.305245	0.124117	0.0699029	0.0564585	0.165706	0.331943	0.046985	0.520877	0.113681	0.328552	0.080299	0.130108	0.425242	0.0431547	0.38803
CDK2_P330_R	CDK2	0.0477128	0.0723951	0.0303297	0.0260804	0.0314941	0.0305892	0.0243637	0.0258975	0.0266935	0.0200649	0.0280409	0.0299505	0.029764	0.0253566	0.0368298	0.0625097	0.05022	0.0405811	0.0292435	0.0341748	0.0328406	0.0471923	0.0257783	0.0345317	0.0254779	0.0259531	0.0282319	0.0413996	0.037032	0.0292349	0.020671	0.0381971	0.0336368	0.0188318	0.0239214	0.0256992	0.0206549	0.0274697	0.0191616	0.0196164	0.030409	0.0145537	0.0173051	0.0515323	0.041597	0.0260495	0.0158316	0.0282354
CDK6_E256_F	CDK6	0.115204	0.119878	0.0612235	0.0628516	0.0815348	0.0923702	0.0579407	0.0593477	0.0641319	0.0602738	0.0548467	0.0689571	0.0706702	0.0701037	0.0624727	0.0889224	0.0927324	0.104514	0.131646	0.107974	0.127552	0.128278	0.107485	0.0950058	0.11262	0.0776944	0.0991233	0.1143	0.107319	0.118153	0.116466	0.0866118	0.0968426	0.0624788	0.0684356	0.0667921	0.0723188	0.0530151	0.0587153	0.0671608	0.073564	0.0634627	0.0450524	0.0260975	0.0704792	0.0466451	0.060371	0.0623393
CDK6_P291_R	CDK6	0.0730593	0.0563809	0.0173145	0.0153356	0.022877	0.0360212	0.0195462	0.0185438	0.0192534	0.0219329	0.0234797	0.031474	0.0273603	0.0255402	0.0223073	0.0355668	0.0288531	0.0312001	0.0337403	0.0359653	0.0300544	0.0316862	0.027362	0.0245628	0.0286424	0.0160277	0.0255158	0.0199129	0.0232251	0.0361268	0.0298038	0.0282204	0.0308735	0.0183775	0.0275007	0.0235614	0.01729	0.0269043	0.0214176	0.0228342	0.0285007	0.026698	0.0234008	0.0130831	0.0197618	0.0154962	0.0216802	0.023785
CDKN1A_E101_F	CDKN1A	0.0468739	0.0490345	0.0217533	0.0368934	0.0225975	0.0343734	0.0183117	0.0225406	0.0275514	0.0275715	0.0233427	0.0224263	0.0175218	0.0177848	0.0347123	0.0393207	0.030361	0.0445568	0.0312027	0.039998	0.0320977	0.0343359	0.0271226	0.0281244	0.0294505	0.0307724	0.0292601	0.0301067	0.0418288	0.041567	0.0345926	0.0289786	0.0403758	0.0209572	0.022119	0.0220367	0.0306243	0.027072	0.0143121	0.0201602	0.0164636	0.0149044	0.0169803	0.025165	0.021905	0.0162802	0.0152823	0.0246934
CDKN1A_P242_F	CDKN1A	0.0516728	0.0384642	0.0197393	0.0190127	0.0261466	0.0258129	0.0147322	0.0152362	0.014549	0.0608631	0.0222466	0.0197332	0.014237	0.0219372	0.0298852	0.0377089	0.0319807	0.025128	0.0270986	0.0303634	0.0246616	0.0308827	0.0237101	0.0195783	0.0282153	0.022319	0.0251259	0.0168384	0.0241716	0.0332419	0.033391	0.0202429	0.0362841	0.0157482	0.0348022	0.0164038	0.0142584	0.0164093	0.0448778	0.105616	0.0166957	0.101758	0.0674863	0.0242415	0.0172647	0.0142433	0.0160079	0.420469
CDKN1B_P1161_F	CDKN1B	0.0653339	0.0483442	0.0216634	0.0186668	0.0271682	0.0180836	0.0175851	0.0157574	0.0132996	0.0179422	0.0165764	0.0173199	0.0155266	0.0161449	0.033093	0.0209981	0.0216401	0.0150832	0.0208425	0.139702	0.0317923	0.0222484	0.0162822	0.0249329	0.0222498	0.0188401	0.0268767	0.0151618	0.0629587	0.0194401	0.0305201	0.0258472	0.0153069	0.0236158	0.0234516	0.0128966	0.0180477	0.011642	0.0195653	0.0162241	0.0228181	0.0115335	0.0125463	0.0204264	0.0152846	0.0110642	0.0111443	0.020727
CDKN1C_P6_R	CDKN1C	0.155813	0.19802	0.0947117	0.133859	0.148219	0.164631	0.137537	0.130098	0.18991	0.203351	0.142855	0.791932	0.92535	0.825051	0.110712	0.90331	0.835281	0.0751157	0.775448	0.111353	0.659185	0.12884	0.955913	0.0872892	0.635691	0.672789	0.0759199	0.466987	0.187027	0.0960679	0.111152	0.0932562	0.916037	0.131817	0.837312	0.251094	0.0815287	0.810336	0.102396	0.133521	0.827933	0.665235	0.160037	0.129381	0.163559	0.102261	0.13397	0.172788
CDKN1C_P626_F	CDKN1C	0.14825	0.115456	0.0609649	0.0260147	0.405091	0.0541932	0.0166307	0.0520679	0.0737328	0.0803089	0.0346666	0.618521	0.872637	0.658661	0.0595847	0.729711	0.656785	0.551976	0.634276	0.177663	0.369415	0.0503283	0.89758	0.0343746	0.381961	0.301043	0.352176	0.406756	0.0274379	0.0248562	0.0761404	0.354464	0.602924	0.0251325	0.598507	0.0384707	0.0174266	0.522558	0.0616287	0.0265631	0.584139	0.470883	0.0695312	0.0442339	0.240051	0.404322	0.0252778	0.0379043
CDKN2A_E121_R	CDKN2A	0.131837	0.106773	0.0506059	0.0370835	0.0761438	0.0823352	0.0614819	0.0653822	0.0786463	0.0450547	0.0608233	0.103109	0.149162	0.0816816	0.0601013	0.0525139	0.0580279	0.0662127	0.128146	0.0940869	0.0716865	0.106105	0.0602756	0.0780283	0.065053	0.114812	0.0616137	0.0854045	0.0419487	0.0587336	0.0665367	0.0456274	0.0909594	0.0550882	0.155533	0.112828	0.422985	0.0430643	0.0359143	0.202282	0.101867	0.0606121	0.0449511	0.106112	0.101165	0.0573709	0.0772595	0.0525157
CDKN2B_E220_F	CDKN2B	0.0629144	0.0674279	0.0213867	0.020615	0.0354245	0.0403721	0.0257888	0.0244336	0.0216319	0.0289485	0.024465	0.0470347	0.771485	0.0274792	0.0388787	0.226507	0.0526857	0.0402919	0.0616536	0.0859019	0.174964	0.0616232	0.0500589	0.0967356	0.281586	0.211897	0.0504642	0.0400638	0.0484721	0.0394209	0.0738029	0.314957	0.0539399	0.0310056	0.0382882	0.77848	0.0878583	0.0194544	0.0288615	0.0893091	0.0216954	0.0236213	0.031885	0.027042	0.0463153	0.0211498	0.0292265	0.0525596
CDKN2B_seq_50_S294_F	CDKN2B	0.103452	0.116671	0.0466845	0.100699	0.598662	0.670014	0.102977	0.0449643	0.0838856	0.0757951	0.0399762	0.0726397	0.875178	0.0497796	0.186737	0.54217	0.047369	0.0343629	0.0878176	0.0704014	0.434002	0.15761	0.0250669	0.19308	0.571852	0.0800282	0.0538294	0.0347933	0.0421251	0.0205985	0.109917	0.951855	0.0784448	0.0187905	0.161569	0.871697	0.0311669	0.0159212	0.0811814	0.0625401	0.0328397	0.0702952	0.0201287	0.0383692	0.0525268	0.0680011	0.0120914	0.0524541
CDM_seq_21_S260_R	BCAP31	0.510187	0.552534	0.435922	0.0126529	0.0290313	0.434893	0.0560964	0.45153	0.344002	0.0279117	0.26926	0.106643	0.0477811	0.313752	0.279256	0.0843132	0.380814	0.0217267	0.254531	0.0353141	0.0524449	0.055166	0.0204407	0.0497252	0.0353296	0.0370099	0.205749	0.0345381	0.160902	0.0298532	0.0487436	0.0309616	0.0383519	0.238525	0.102083	0.316287	0.0111792	0.103224	0.0866159	0.0532611	0.0389379	0.174738	0.210388	0.267842	0.0378624	0.0365294	0.0210976	0.0208892
CEACAM1_E57_R	CEACAM1	0.0786716	0.0516484	0.0132678	0.0116396	0.0231389	0.0313295	0.0152799	0.0188135	0.0348722	0.0155301	0.0213563	0.0267689	0.024175	0.0332722	0.0443844	0.0240667	0.051828	0.0289786	0.0267008	0.0266329	0.0429484	0.0329265	0.0175377	0.0253967	0.0295413	0.0226411	0.0401267	0.0188889	0.0353579	0.0201704	0.0444223	0.0286046	0.0301294	0.0221454	0.0168064	0.0159382	0.0159922	0.0215691	0.0228196	0.0180842	0.0117243	0.0168444	0.0158642	0.0223658	0.0213542	0.0232346	0.0142299	0.0296637
CEACAM1_P44_R	CEACAM1	0.22623	0.209422	0.0901624	0.0864979	0.205588	0.106191	0.131619	0.130323	0.150979	0.0789043	0.0987254	0.16608	0.0906959	0.172474	0.317586	0.0943812	0.250459	0.155663	0.112381	0.284691	0.215117	0.236035	0.0656951	0.107974	0.200097	0.0721608	0.209738	0.137439	0.1472	0.107366	0.232797	0.153503	0.207336	0.0831183	0.0780575	0.0968456	0.384882	0.0963846	0.237977	0.101724	0.122643	0.121133	0.161829	0.159168	0.124572	0.232061	0.0743009	0.0625505
CEBPA_P1163_R	CEBPA	0.0670404	0.0820304	0.0467334	0.0288864	0.0648827	0.0781761	0.0509625	0.0618363	0.0840912	0.0618364	0.0967067	0.542409	0.440673	0.436043	0.151127	0.536628	0.532077	0.63863	0.71693	0.412494	0.0611614	0.123121	0.52403	0.700148	0.532705	0.100584	0.577796	0.562149	0.0795682	0.823461	0.068391	0.307026	0.16168	0.513402	0.359712	0.309018	0.139202	0.0434775	0.246895	0.068317	0.356785	0.333076	0.0490836	0.0628909	0.132701	0.245865	0.691004	0.386337
CEBPA_P706_F	CEBPA	0.120136	0.128665	0.0346541	0.0722749	0.0624837	0.0714133	0.0544728	0.0739535	0.0468955	0.186176	0.0483891	0.911158	0.955403	0.899008	0.469239	0.940364	0.869353	0.907773	0.943822	0.855527	0.38569	0.472378	0.962366	0.959841	0.769104	0.961727	0.192874	0.866158	0.0767666	0.956421	0.492026	0.923697	0.920161	0.871009	0.897448	0.78805	0.891738	0.909739	0.690053	0.437031	0.88383	0.854621	0.372201	0.04466	0.292991	0.757775	0.838811	0.5328
CFTR_P115_F	CFTR	0.0721489	0.102508	0.024802	0.014247	0.0414389	0.2202	0.0903588	0.0783258	0.0267408	0.0366809	0.0433616	0.198614	0.527511	0.239581	0.0907735	0.45632	0.313262	0.260638	0.361989	0.0470432	0.0877248	0.104557	0.594756	0.314919	0.124214	0.44361	0.226606	0.435824	0.169258	0.344292	0.0788768	0.364914	0.107393	0.323386	0.0786861	0.416876	0.660261	0.199583	0.0601292	0.382558	0.203865	0.252869	0.256247	0.0299388	0.308786	0.161194	0.386634	0.241589
CFTR_P372_R	CFTR	0.247997	0.344197	0.356137	0.364587	0.151534	0.270317	0.307566	0.295622	0.766324	0.378021	0.341105	0.673236	0.823707	0.646622	0.429128	0.829738	0.743567	0.775862	0.769735	0.410453	0.617366	0.474037	0.866903	0.828565	0.672821	0.937438	0.823964	0.793104	0.592508	0.855722	0.519167	0.839018	0.41514	0.706315	0.774823	0.842952	0.90576	0.697528	0.592381	0.35912	0.542532	0.679948	0.681354	0.715413	0.7911	0.766261	0.921123	0.641716
CHD2_P451_F	CHD2	0.8964	0.892472	0.933659	0.946636	0.929771	0.900216	0.922547	0.824755	0.954176	0.925479	0.949331	0.614516	0.76427	0.798612	0.90995	0.378273	0.818944	0.817948	0.648138	0.741786	0.93018	0.817792	0.170945	0.715412	0.77323	0.867911	0.899653	0.554898	0.822149	0.35123	0.868198	0.617009	0.946826	0.931132	0.591986	0.691646	0.820579	0.855311	0.810537	0.219139	0.733363	0.711623	0.810295	0.736085	0.778818	0.66756	0.171489	0.440327
CHD2_P667_F	CHD2	0.858721	0.863815	0.923962	0.916269	0.928995	0.920219	0.936648	0.889679	0.91969	0.88704	0.906285	0.835951	0.807199	0.830998	0.84715	0.912508	0.911392	0.906845	0.825893	0.91288	0.914041	0.92193	0.615292	0.883405	0.82595	0.920185	0.906602	0.909033	0.931877	0.903415	0.908355	0.910386	0.908261	0.83766	0.748872	0.768369	0.813127	0.91155	0.802622	0.768716	0.810952	0.680629	0.801577	0.846684	0.790301	0.741816	0.914122	0.311172
CHFR_P501_F	CHFR	0.130263	0.111976	0.0562612	0.0343695	0.0567098	0.0835865	0.0553386	0.0470124	0.078396	0.0682562	0.0621718	0.0670692	0.811676	0.953187	0.2993	0.929014	0.0626741	0.0398809	0.911391	0.836986	0.0753769	0.0677251	0.94777	0.0926113	0.192718	0.0754321	0.0851619	0.068753	0.064967	0.927638	0.0733015	0.0945817	0.0420881	0.589918	0.910212	0.0706052	0.108559	0.905309	0.0551004	0.0581438	0.93188	0.704077	0.795623	0.0744146	0.150794	0.0948992	0.0533166	0.539789
CHFR_P635_R	CHFR	0.0767741	0.0493889	0.0182242	0.0234258	0.0302592	0.0296166	0.0130783	0.0149199	0.0161393	0.022435	0.0166596	0.0795222	0.209531	0.518007	0.0703351	0.610307	0.0324395	0.028002	0.437317	0.460764	0.0430898	0.0311327	0.841819	0.22091	0.153481	0.0288677	0.0293865	0.0202158	0.0333551	0.709034	0.0374443	0.0322362	0.231988	0.135081	0.389608	0.0137386	0.0148423	0.319535	0.0257609	0.0161879	0.453399	0.228495	0.354658	0.0198549	0.0210703	0.0153556	0.012656	0.108664
CHGA_E52_F	CHGA	0.104784	0.144385	0.0762176	0.0962534	0.0562915	0.163548	0.160633	0.119717	0.0512295	0.0932794	0.0432133	0.656523	0.751333	0.682153	0.289218	0.703095	0.73103	0.634655	0.794756	0.0586934	0.462231	0.817672	0.881324	0.713662	0.823824	0.74824	0.611118	0.916749	0.267913	0.904885	0.51002	0.847734	0.724956	0.816457	0.669191	0.757407	0.930767	0.618766	0.525174	0.680726	0.682684	0.633686	0.682446	0.12089	0.726203	0.218676	0.765627	0.588739
CHGA_P243_F	CHGA	0.455104	0.44846	0.2253	0.489143	0.452176	0.143601	0.323277	0.246289	0.217604	0.231578	0.135931	0.440079	0.831162	0.702595	0.486434	0.806002	0.538816	0.74934	0.813247	0.158285	0.580585	0.447319	0.910828	0.186991	0.715597	0.120511	0.658413	0.899179	0.286793	0.894462	0.169404	0.630402	0.694189	0.659029	0.272851	0.0976477	0.75988	0.628436	0.430056	0.447951	0.700896	0.59358	0.692294	0.0997487	0.529778	0.300139	0.837789	0.50309
CHI3L2_E10_F	CHI3L2	0.743079	0.717193	0.809622	0.841304	0.852982	0.919017	0.805989	0.800149	0.919432	0.75483	0.577625	0.511284	0.636922	0.659319	0.739583	0.429663	0.392037	0.666943	0.358618	0.752377	0.806159	0.390866	0.0660389	0.380195	0.781048	0.352154	0.470494	0.320683	0.807656	0.151053	0.546292	0.854362	0.55831	0.664147	0.420521	0.568851	0.198226	0.653088	0.53059	0.365267	0.600249	0.575256	0.524673	0.317412	0.277741	0.383417	0.47817	0.17738
CHI3L2_P226_F	CHI3L2	0.821527	0.80597	0.742402	0.715427	0.89322	0.939429	0.909742	0.885786	0.939279	0.754887	0.569649	0.291846	0.265819	0.535872	0.697694	0.469522	0.332799	0.768427	0.24486	0.762383	0.856955	0.547829	0.0371254	0.709355	0.673196	0.433239	0.615007	0.240055	0.748299	0.550231	0.563048	0.883545	0.875749	0.505095	0.424756	0.82291	0.0961499	0.452397	0.666296	0.250973	0.636468	0.534942	0.477139	0.310488	0.191294	0.448962	0.887018	0.108438
CLDN4_P1120_R	CLDN4	0.765586	0.740391	0.770575	0.844636	0.130448	0.110552	0.0935013	0.170031	0.360701	0.258754	0.658139	0.278797	0.0895947	0.220774	0.527542	0.127248	0.350828	0.638024	0.569846	0.778677	0.782011	0.750097	0.116354	0.405705	0.355106	0.207644	0.445949	0.305028	0.355034	0.157549	0.683242	0.35107	0.592865	0.182029	0.40996	0.166305	0.169244	0.347813	0.487192	0.153025	0.679999	0.435644	0.205898	0.817713	0.231384	0.39046	0.0877085	0.238318
CLK1_P538_F	CLK1	0.290096	0.224495	0.176612	0.257926	0.168525	0.140025	0.0482819	0.0489938	0.119937	0.114494	0.110126	0.0860157	0.0323557	0.0829274	0.104816	0.0738841	0.104219	0.134254	0.0999114	0.108247	0.24334	0.1192	0.0445003	0.100659	0.0659238	0.0507322	0.0981078	0.0656176	0.107019	0.0508061	0.166955	0.112871	0.179992	0.0555573	0.0692133	0.049795	0.0539412	0.0432633	0.0719102	0.0449015	0.193503	0.0560294	0.0730049	0.062072	0.0404982	0.117185	0.0322641	0.038129
COL18A1_P365_R	COL18A1	0.0845252	0.113955	0.0441931	0.0540437	0.0657347	0.0804062	0.0360267	0.0847245	0.0757161	0.0514366	0.0525869	0.585482	0.79253	0.575161	0.198118	0.813697	0.665894	0.130861	0.755307	0.240306	0.278803	0.561007	0.863527	0.774139	0.814664	0.899056	0.644621	0.829637	0.262721	0.908395	0.104215	0.663843	0.790672	0.794748	0.625471	0.775485	0.170014	0.597497	0.400968	0.38457	0.536716	0.620486	0.586012	0.452102	0.652122	0.472515	0.701629	0.537836
COL18A1_P494_R	COL18A1	0.218123	0.24917	0.0963578	0.141053	0.137782	0.217098	0.0939777	0.11857	0.238336	0.285902	0.192734	0.742865	0.908314	0.714803	0.428544	0.896752	0.567449	0.740569	0.853574	0.808393	0.212334	0.561778	0.940717	0.700719	0.905796	0.72644	0.635729	0.920926	0.731849	0.93495	0.134372	0.288891	0.865761	0.911188	0.804685	0.489281	0.261994	0.554856	0.593636	0.209898	0.797914	0.747952	0.482591	0.141286	0.891931	0.499408	0.687022	0.423532
COL1A1_P117_R	COL1A1	0.233331	0.250332	0.27455	0.261853	0.059548	0.444878	0.0680895	0.0974168	0.0624103	0.132182	0.121591	0.100444	0.0520844	0.289446	0.132344	0.0795491	0.373335	0.1208	0.298865	0.102736	0.244997	0.09018	0.0778423	0.127584	0.0828542	0.0438922	0.0938922	0.104575	0.111018	0.0564582	0.150905	0.0619564	0.211728	0.220242	0.113052	0.313629	0.0452765	0.0951372	0.207447	0.0452354	0.041169	0.668092	0.0829006	0.120957	0.052341	0.0993929	0.0581377	0.044017
COL1A1_P5_F	COL1A1	0.390225	0.362775	0.32294	0.31515	0.232427	0.767883	0.300223	0.21655	0.928065	0.120942	0.136259	0.621351	0.342522	0.814746	0.62996	0.925442	0.821511	0.853018	0.807102	0.680179	0.474468	0.221636	0.852354	0.15775	0.629473	0.433055	0.736148	0.113806	0.148303	0.662405	0.339284	0.147462	0.770339	0.0542643	0.221606	0.820162	0.0282335	0.602232	0.356543	0.719171	0.900646	0.0911818	0.510306	0.0712968	0.157555	0.235627	0.740866	0.318304
COL1A2_E299_F	COL1A2	0.0930365	0.0866837	0.043025	0.0495295	0.0412329	0.0511942	0.032913	0.0485046	0.0346361	0.0539203	0.0338094	0.736664	0.914384	0.7939	0.225143	0.0374811	0.696562	0.528565	0.0576702	0.349283	0.290059	0.0562463	0.868314	0.0465223	0.349761	0.028906	0.423685	0.541443	0.0432412	0.31134	0.071484	0.0552994	0.492767	0.446493	0.768057	0.0367558	0.0274324	0.725709	0.0576545	0.0265214	0.726923	0.433547	0.186416	0.0120196	0.049011	0.0272865	0.0267937	0.0492616
COL1A2_P407_R	COL1A2	0.365254	0.650835	0.601316	0.406251	0.842827	0.266508	0.316192	0.707514	0.193553	0.340021	0.681854	0.61634	0.385796	0.666012	0.475573	0.880797	0.776036	0.361482	0.827155	0.650845	0.649046	0.423075	0.87467	0.434902	0.775115	0.430474	0.85425	0.218704	0.581151	0.878174	0.809033	0.819893	0.653392	0.647733	0.518419	0.611412	0.591608	0.686107	0.579332	0.800261	0.444429	0.626129	0.594868	0.845785	0.815075	0.276684	0.605297	0.400016
COL1A2_P48_R	COL1A2	0.112685	0.0851604	0.0405293	0.0325455	0.0919617	0.0370908	0.0395215	0.0355535	0.269348	0.0797961	0.412075	0.73819	0.930624	0.795232	0.356918	0.873333	0.816476	0.73931	0.621419	0.578653	0.402067	0.0603609	0.947765	0.039951	0.681611	0.10618	0.0315608	0.0262039	0.0430501	0.0303386	0.0951075	0.0433037	0.0567136	0.166661	0.04334	0.571517	0.0250302	0.353354	0.0317095	0.485956	0.531072	0.698662	0.831822	0.0157815	0.704245	0.150339	0.0178533	0.0608776
COL4A3_E205_R	COL4A3	0.0635074	0.0555476	0.0170212	0.0151695	0.024261	0.0377751	0.0161799	0.0215944	0.0224716	0.0194289	0.0275699	0.222861	0.137999	0.136253	0.0309819	0.0356777	0.120484	0.063053	0.0586192	0.043559	0.0390698	0.0278374	0.668729	0.0231051	0.0402556	0.0221724	0.0309709	0.0236448	0.0268747	0.260428	0.0516237	0.557756	0.0483263	0.037335	0.0427824	0.0276358	0.0274607	0.0225017	0.0181554	0.033016	0.0347132	0.0278569	0.0321866	0.0241622	0.0288207	0.29874	0.0266955	0.239502
COL4A3_P545_F	COL4A3	0.0674243	0.0621045	0.0255603	0.0210988	0.0495249	0.0356352	0.0248643	0.0306786	0.022079	0.0221524	0.0302136	0.413763	0.168384	0.224681	0.0339329	0.047443	0.0420033	0.0400755	0.0471031	0.0325228	0.0350836	0.0301666	0.847341	0.0299061	0.0312885	0.0242386	0.0269733	0.0236299	0.0243633	0.421638	0.0327791	0.664939	0.0468147	0.0241189	0.0400144	0.0204926	0.0175412	0.0242055	0.0183118	0.0222401	0.0369237	0.0252592	0.0341898	0.0325374	0.0187733	0.294143	0.0302757	0.233382
COL6A1_P283_F	COL6A1	0.055331	0.0339245	0.0111923	0.00886443	0.0222306	0.0275391	0.0152672	0.0133047	0.0133504	0.0214265	0.0131185	0.275412	0.568422	0.787862	0.0788427	0.843272	0.0208714	0.0208931	0.767063	0.0239618	0.0211489	0.0241576	0.205764	0.0263262	0.379432	0.138106	0.0193997	0.560888	0.0278793	0.0162292	0.0304141	0.233792	0.499562	0.371395	0.408876	0.0348904	0.0230831	0.0155123	0.109838	0.0127894	0.168407	0.298432	0.8155	0.0137438	0.0199452	0.64395	0.124612	0.347394
COL6A1_P425_F	COL6A1	0.167614	0.167566	0.0544202	0.0639176	0.117212	0.167914	0.0923727	0.0941341	0.148324	0.155736	0.0991688	0.431054	0.356207	0.425268	0.198491	0.628192	0.203963	0.0801275	0.579082	0.0780121	0.10987	0.121734	0.532799	0.0951823	0.645136	0.588165	0.205213	0.369672	0.146221	0.59958	0.0716712	0.588256	0.0845646	0.420643	0.486736	0.0994424	0.178589	0.0841397	0.275355	0.0877158	0.391327	0.298582	0.475861	0.101843	0.133662	0.447474	0.144898	0.259468
COMT_E401_F	COMT	0.146875	0.108986	0.0401241	0.0332144	0.0365626	0.0543727	0.0305205	0.0285385	0.0431913	0.041363	0.0463585	0.0416873	0.0260825	0.0420777	0.0653767	0.0606443	0.0661275	0.0385661	0.0575968	0.0606261	0.069762	0.0526434	0.0489857	0.0512225	0.0681599	0.0779536	0.0478486	0.0532805	0.06531	0.0505261	0.0625857	0.072226	0.0632877	0.0472106	0.0374544	0.036603	0.0212721	0.0477908	0.0313003	0.0426043	0.0207941	0.039163	0.0282263	0.0405475	0.0331017	0.0388475	0.0339732	0.028826
COPG2_P298_F	COPG2	0.117188	0.114391	0.0567994	0.0637928	0.0831121	0.0932511	0.0440392	0.0560035	0.070778	0.0646917	0.0539125	0.062712	0.0632584	0.0674993	0.0803755	0.0845223	0.107204	0.12626	0.114515	0.15454	0.113541	0.149255	0.032286	0.061092	0.13259	0.13418	0.124816	0.0983727	0.133714	0.112461	0.126708	0.072776	0.111607	0.0538485	0.0583358	0.0664666	0.0420963	0.0655479	0.0569775	0.0302391	0.0724064	0.0711881	0.0451586	0.0625981	0.0614654	0.0501029	0.0422218	0.0623817
CPA4_E20_F	CPA4	0.578046	0.498795	0.752948	0.803824	0.153561	0.346392	0.327214	0.315282	0.168746	0.0785215	0.380744	0.186243	0.0580999	0.163766	0.474437	0.0699992	0.12546	0.168875	0.209906	0.328111	0.506078	0.412255	0.0696579	0.1384	0.170665	0.163581	0.21802	0.137243	0.150647	0.101412	0.642684	0.13569	0.278806	0.0775288	0.216277	0.0661357	0.0686394	0.183084	0.468074	0.0754946	0.111347	0.140364	0.0845036	0.241682	0.120262	0.227393	0.0608171	0.201066
CPA4_P1265_R	CPA4	0.90691	0.938615	0.948782	0.945286	0.949908	0.947159	0.949642	0.952197	0.95494	0.941922	0.942234	0.923167	0.913057	0.917287	0.935234	0.904443	0.938944	0.921382	0.913251	0.909976	0.938877	0.920853	0.935282	0.94268	0.908959	0.895868	0.918482	0.943417	0.94876	0.912818	0.922834	0.933601	0.928222	0.915209	0.932641	0.923409	0.757513	0.919579	0.946029	0.934476	0.895945	0.901809	0.923739	0.898555	0.941593	0.946487	0.932527	0.667672
CPA4_P961_R	CPA4	0.87271	0.886537	0.846837	0.872318	0.897142	0.882111	0.891308	0.880107	0.839871	0.813099	0.85052	0.793347	0.764657	0.72171	0.796431	0.874603	0.913038	0.883136	0.881749	0.867881	0.900243	0.882307	0.906905	0.933366	0.881776	0.858463	0.902741	0.931956	0.946782	0.892974	0.904259	0.902088	0.846681	0.756721	0.683763	0.787801	0.840772	0.745685	0.894278	0.788948	0.704652	0.709671	0.768621	0.69833	0.79694	0.822785	0.829192	0.67558
CPNE1_P138_F	CPNE1	0.0447963	0.0475956	0.0161244	0.0242382	0.028741	0.0410215	0.0284885	0.0277353	0.0313104	0.0287276	0.0241606	0.0265989	0.0264964	0.0233196	0.0322424	0.0251063	0.0355685	0.03044	0.0335348	0.0364662	0.0379319	0.0300838	0.0341902	0.0241135	0.0262896	0.0299038	0.0288704	0.0283165	0.0210726	0.0367202	0.0227493	0.0246824	0.0245218	0.0201279	0.0283097	0.024117	0.0303146	0.0155581	0.0310641	0.0315652	0.0367671	0.0154392	0.0274455	0.0292667	0.052325	0.0221551	0.108198	0.0222426
CREB1_P819_F	CREB1	0.140152	0.0635772	0.0441615	0.071841	0.0703298	0.0475125	0.0481614	0.0543414	0.0587529	0.0448259	0.0323757	0.0346258	0.0226961	0.0365863	0.0959539	0.0295879	0.0576193	0.0420568	0.056275	0.0547687	0.0545008	0.0845734	0.0245925	0.0429446	0.0611285	0.0412326	0.0724737	0.0688031	0.0383811	0.0533768	0.0562175	0.0326479	0.044821	0.0294977	0.0418162	0.036545	0.0322928	0.0351024	0.0389067	0.0318783	0.0546265	0.0369123	0.0586569	0.0410508	0.0257327	0.0407604	0.022043	0.0572288
CREBBP_P712_R	CREBBP	0.89987	0.883975	0.905749	0.865621	0.797876	0.852878	0.909805	0.858856	0.85238	0.735139	0.909767	0.875833	0.746353	0.921072	0.895349	0.91884	0.916146	0.877536	0.608362	0.859949	0.902882	0.752042	0.552733	0.78347	0.929918	0.93598	0.851365	0.938628	0.629101	0.765558	0.824817	0.893436	0.907093	0.784095	0.683521	0.888882	0.776962	0.518019	0.920831	0.213364	0.902124	0.850637	0.888992	0.430651	0.856847	0.603489	0.711283	0.721333
CRIP1_P274_F	CRIP1	0.379444	0.451527	0.329293	0.378271	0.356005	0.407535	0.358572	0.359469	0.423833	0.390012	0.327773	0.227058	0.186515	0.198188	0.319961	0.165532	0.296862	0.362941	0.25152	0.317815	0.357576	0.310479	0.122331	0.265509	0.231093	0.237454	0.299822	0.230177	0.538286	0.287099	0.183631	0.277288	0.469319	0.24726	0.220863	0.511567	0.321925	0.190689	0.278005	0.412528	0.240693	0.222382	0.235995	0.431071	0.327869	0.30751	0.298045	0.289628
CRIP1_P874_R	CRIP1	0.262087	0.249687	0.205987	0.14527	0.0456004	0.076543	0.0325965	0.0790087	0.0508685	0.0802147	0.0653191	0.11319	0.0444302	0.0617702	0.321646	0.041594	0.124517	0.175301	0.0961388	0.136806	0.240793	0.289664	0.0236212	0.0810544	0.118593	0.0558308	0.130207	0.0965038	0.115959	0.0507941	0.113862	0.0721863	0.326248	0.045561	0.111551	0.0946333	0.0437898	0.0844509	0.295801	0.0643616	0.064586	0.0750368	0.0862186	0.136652	0.0825079	0.119925	0.0262088	0.209079
CRK_P721_F	CRK	0.51808	0.45085	0.395768	0.598174	0.223028	0.106892	0.697848	0.33425	0.478299	0.312534	0.286046	0.175261	0.0831423	0.268543	0.267802	0.302084	0.152721	0.212551	0.184052	0.27805	0.464946	0.282982	0.0965696	0.198339	0.137098	0.220487	0.204134	0.233401	0.280597	0.144683	0.461645	0.179611	0.46209	0.154289	0.207275	0.161111	0.0820021	0.145475	0.224661	0.0965487	0.665591	0.114463	0.320496	0.252671	0.244336	0.305445	0.0647485	0.117783
CSF1_P217_F	CSF1	0.176831	0.149498	0.0741659	0.0948355	0.229667	0.133204	0.117052	0.0996643	0.196756	0.119627	0.0633408	0.770282	0.729427	0.818637	0.159148	0.644327	0.722499	0.170557	0.781161	0.0856337	0.356953	0.153631	0.913695	0.0898765	0.662596	0.0737368	0.433692	0.281435	0.170715	0.141989	0.0873624	0.103417	0.146993	0.234076	0.778	0.106088	0.210324	0.458128	0.14791	0.105937	0.711261	0.383229	0.198262	0.103539	0.190365	0.0996881	0.731878	0.127188
CSF1_P339_F	CSF1	0.0869599	0.0504236	0.0193149	0.0132203	0.0287727	0.0336992	0.0189284	0.0257263	0.0223828	0.0269717	0.0221106	0.723328	0.622357	0.762483	0.0474635	0.580402	0.314739	0.0389724	0.740036	0.0407538	0.237579	0.0337119	0.880102	0.03283	0.0815556	0.0223291	0.0652995	0.0486421	0.0294388	0.0251543	0.0262947	0.0346569	0.101449	0.0695407	0.0774608	0.0196786	0.0254309	0.261903	0.0329143	0.0214903	0.117987	0.104235	0.478067	0.0244559	0.0220693	0.0202724	0.871259	0.0214808
CSF1R_E26_F	CSF1R	0.942447	0.954653	0.827823	0.697489	0.909651	0.961666	0.911752	0.899823	0.945006	0.916916	0.706251	0.620641	0.292522	0.91054	0.889558	0.436977	0.738186	0.718895	0.578351	0.908309	0.911527	0.810101	0.0772524	0.663343	0.862681	0.413218	0.926149	0.454166	0.678975	0.812685	0.855602	0.607302	0.794486	0.652307	0.742684	0.961342	0.351294	0.715045	0.888127	0.285207	0.936346	0.913917	0.509226	0.712336	0.865407	0.678552	0.942585	0.598707
CSF1R_P73_F	CSF1R	0.757039	0.693846	0.648366	0.59502	0.510524	0.655764	0.531647	0.552418	0.340151	0.538916	0.622096	0.324186	0.211545	0.366879	0.517865	0.579945	0.39219	0.621412	0.50279	0.707156	0.571591	0.53446	0.344578	0.397325	0.629647	0.384395	0.722839	0.380577	0.478743	0.508375	0.715661	0.483677	0.427818	0.344451	0.247076	0.369654	0.159826	0.392667	0.57718	0.309974	0.442137	0.450396	0.326456	0.305254	0.422185	0.290428	0.194539	0.19045
CSF2_E248_R	CSF2	0.891062	0.913138	0.904403	0.887903	0.675896	0.783664	0.640734	0.779965	0.521701	0.688934	0.870522	0.434707	0.39117	0.259695	0.849225	0.846617	0.655944	0.72926	0.705115	0.902265	0.888189	0.60407	0.0882335	0.678122	0.858602	0.636965	0.890631	0.224004	0.729772	0.721076	0.701521	0.606513	0.629824	0.731872	0.458708	0.482008	0.94704	0.605171	0.86329	0.732662	0.420144	0.84268	0.339236	0.877334	0.605193	0.402202	0.45599	0.646645
CSF2_P605_F	CSF2	0.882965	0.908673	0.874495	0.88603	0.804986	0.85085	0.743256	0.818139	0.749401	0.780703	0.819931	0.316893	0.0788137	0.231934	0.880333	0.854545	0.362859	0.649855	0.285296	0.900085	0.878796	0.86316	0.0550265	0.649398	0.829109	0.360158	0.658814	0.212221	0.689419	0.487661	0.781908	0.530386	0.562649	0.824674	0.509238	0.44014	0.566973	0.700778	0.894985	0.686514	0.796704	0.850257	0.622123	0.799975	0.87044	0.409405	0.862385	0.497643
CSF3_E242_R	CSF3	0.876386	0.876308	0.784986	0.672755	0.802328	0.762689	0.931251	0.770349	0.42915	0.83941	0.522979	0.579096	0.230135	0.540392	0.878495	0.722001	0.574358	0.806491	0.506169	0.912189	0.891517	0.768377	0.10616	0.563997	0.91863	0.385188	0.576916	0.440244	0.792885	0.757888	0.866628	0.736465	0.770273	0.745249	0.624516	0.240265	0.268343	0.682599	0.86921	0.653949	0.945203	0.909585	0.448594	0.920007	0.519154	0.632659	0.729053	0.675883
CSF3_P309_R	CSF3	0.779746	0.763844	0.507507	0.46498	0.633642	0.836195	0.656548	0.623758	0.798249	0.557162	0.485651	0.150048	0.0402035	0.122727	0.51449	0.721639	0.235199	0.362053	0.250652	0.48235	0.578393	0.328027	0.0343807	0.222644	0.165078	0.0528951	0.21776	0.138029	0.142593	0.0643616	0.467236	0.158441	0.435368	0.0466641	0.179435	0.497034	0.0383462	0.163146	0.442559	0.155612	0.366845	0.519409	0.13269	0.144984	0.100805	0.106784	0.821475	0.117693
CSF3R_P472_F	CSF3R	0.86667	0.891951	0.440859	0.328188	0.76852	0.83211	0.770683	0.876899	0.583254	0.832502	0.424575	0.647038	0.266452	0.82679	0.753288	0.508694	0.412714	0.836251	0.580961	0.898318	0.887906	0.768252	0.561663	0.613197	0.879006	0.774718	0.67788	0.281294	0.882224	0.605432	0.859374	0.751062	0.607331	0.744984	0.821668	0.891738	0.549382	0.824449	0.80418	0.741888	0.836037	0.81093	0.655119	0.809202	0.823744	0.800228	0.904761	0.610762
CSF3R_P8_F	CSF3R	0.387542	0.378319	0.269751	0.170734	0.146379	0.209459	0.323342	0.27613	0.576318	0.231907	0.0570707	0.317196	0.0548342	0.361602	0.590816	0.592488	0.205128	0.423538	0.201895	0.803706	0.395808	0.334509	0.0434383	0.193095	0.743381	0.0810203	0.773317	0.154375	0.715218	0.065416	0.325674	0.18061	0.435564	0.112923	0.172964	0.169275	0.0515187	0.126304	0.337185	0.0934201	0.204863	0.487324	0.16574	0.165261	0.17919	0.171263	0.0278963	0.231296
CSK_P740_R	CSK	0.170046	0.117916	0.0398261	0.0611442	0.0494416	0.076002	0.0356973	0.0460443	0.045209	0.0434441	0.0318023	0.029067	0.0220361	0.0251775	0.0301591	0.0622502	0.100134	0.062651	0.0572915	0.0507821	0.0658756	0.0873432	0.0646575	0.0704481	0.0557008	0.0490836	0.0800914	0.0491689	0.172211	0.0694508	0.0912295	0.0510782	0.0573952	0.0382165	0.0371416	0.0654522	0.050434	0.0531437	0.0184105	0.0460341	0.0275313	0.0348511	0.0598589	0.0413894	0.040556	0.0286593	0.0381752	0.109995
CSPG2_E38_F	CSPG2	0.108099	0.124838	0.0608722	0.043808	0.111542	0.457454	0.0497865	0.0406579	0.123252	0.116747	0.0552844	0.654056	0.805239	0.650324	0.283247	0.76313	0.0378731	0.0615959	0.736281	0.066242	0.0448381	0.121709	0.871972	0.39953	0.0373138	0.675549	0.643487	0.809529	0.0565221	0.729236	0.395218	0.592369	0.189594	0.665974	0.621899	0.0343345	0.680439	0.639421	0.33407	0.874203	0.624329	0.556169	0.0473565	0.0666169	0.127397	0.466916	0.640558	0.51498
CSPG2_P82_R	CSPG2	0.160722	0.136731	0.107344	0.0635512	0.0826717	0.316962	0.0784523	0.0454163	0.0922967	0.134716	0.0583346	0.877309	0.950228	0.89037	0.358066	0.833816	0.0724208	0.0880616	0.81098	0.0809106	0.0577997	0.841735	0.972965	0.322557	0.0526923	0.343336	0.808713	0.86001	0.094213	0.878216	0.137561	0.260418	0.339871	0.75518	0.786919	0.0505023	0.958789	0.866209	0.450261	0.0953886	0.875328	0.636043	0.0734176	0.0736	0.129532	0.128139	0.844085	0.624437
CSTB_E410_F	CSTB	0.0708585	0.0532741	0.0142762	0.0187236	0.0205121	0.0299106	0.0172364	0.0161395	0.0179428	0.020214	0.0164204	0.0279895	0.0336578	0.0277881	0.0232507	0.0441364	0.0552786	0.0243897	0.0631095	0.0548617	0.0403277	0.0350347	0.0579876	0.0389674	0.0450132	0.0233647	0.0430174	0.0546846	0.0266225	0.0270162	0.0272321	0.0278876	0.0255172	0.0202956	0.0367998	0.0185589	0.0128785	0.0338992	0.0134223	0.0208901	0.0353108	0.0302471	0.0346403	0.0231737	0.0235359	0.0189908	0.0285768	0.0226709
CTAG1B_P4_R	CTAG1B	0.911019	0.94325	0.93254	0.935705	0.911321	0.942573	0.942669	0.924933	0.928028	0.898241	0.835951	0.90813	0.904506	0.92047	0.945245	0.921867	0.91821	0.936768	0.904424	0.85462	0.938215	0.932157	0.903403	0.918599	0.938492	0.891084	0.940288	0.581002	0.788215	0.766057	0.881556	0.895303	0.797348	0.911829	0.932209	0.942549	0.960294	0.713189	0.895523	0.926043	0.930323	0.825307	0.890873	0.681887	0.950474	0.862652	0.941936	0.802941
CTAG1B_P77_F	CTAG1B	0.831431	0.872728	0.885195	0.763954	0.873283	0.894616	0.860594	0.902015	0.856777	0.75773	0.864389	0.896953	0.855473	0.797145	0.875033	0.833077	0.894073	0.934748	0.937481	0.870704	0.888559	0.920645	0.769007	0.866959	0.918696	0.875442	0.918307	0.929318	0.655731	0.878773	0.96786	0.929424	0.922962	0.841844	0.833513	0.814529	0.834209	0.739265	0.799331	0.644775	0.843118	0.756524	0.777135	0.825727	0.772997	0.567264	0.747359	0.669363
CTAG2_P1426_F	CTAG2	0.932005	0.960404	0.945213	0.949948	0.940224	0.93154	0.786123	0.876895	0.892943	0.94162	0.83886	0.88713	0.950466	0.921917	0.95253	0.917948	0.940573	0.951107	0.939817	0.953857	0.935227	0.945241	0.089892	0.505146	0.947626	0.841216	0.950556	0.865057	0.947119	0.911878	0.878927	0.551593	0.944145	0.810579	0.659778	0.952282	0.40327	0.950178	0.676578	0.17902	0.940315	0.938379	0.659655	0.491413	0.962295	0.678753	0.848232	0.846663
CTGF_E156_F	CTGF	0.0391528	0.0515195	0.0191332	0.0118007	0.0297998	0.0360071	0.0270041	0.0421862	0.0210321	0.0176173	0.0313199	0.271183	0.682268	0.474291	0.115106	0.751973	0.334689	0.582298	0.428032	0.235343	0.0481928	0.204615	0.801532	0.752361	0.603374	0.880182	0.307166	0.625292	0.0401311	0.279983	0.399513	0.429074	0.3969	0.684231	0.35287	0.563151	0.017152	0.450115	0.28982	0.850398	0.593065	0.0179275	0.578598	0.017075	0.27151	0.0240229	0.875228	0.444644
CTGF_P693_R	CTGF	0.939354	0.959639	0.975005	0.976389	0.970849	0.959114	0.975201	0.97658	0.973749	0.969655	0.972193	0.957167	0.962903	0.960633	0.965528	0.961235	0.935476	0.952855	0.946165	0.959356	0.958185	0.959693	0.751557	0.9039	0.960546	0.949524	0.953764	0.959783	0.966383	0.965353	0.965786	0.952154	0.957608	0.959941	0.953318	0.964332	0.252183	0.968854	0.962682	0.970096	0.957709	0.929776	0.950846	0.916811	0.973049	0.970208	0.973248	0.896668
CTLA4_E176_R	CTLA4	0.83422	0.823012	0.838864	0.886385	0.919935	0.916032	0.919987	0.916132	0.900672	0.906488	0.920233	0.756049	0.592075	0.753022	0.670159	0.817906	0.726293	0.564476	0.730787	0.811974	0.827483	0.787346	0.850063	0.675831	0.680278	0.852476	0.814618	0.255243	0.916736	0.426625	0.867851	0.876524	0.371253	0.834642	0.592716	0.83778	0.720589	0.713268	0.695786	0.571213	0.213143	0.74208	0.758757	0.367282	0.86648	0.883523	0.869672	0.206978
CTLA4_P1128_F	CTLA4	0.882577	0.894016	0.873138	0.874777	0.618514	0.748114	0.558566	0.52844	0.669781	0.701416	0.80327	0.711155	0.5239	0.688311	0.859797	0.512288	0.735346	0.841613	0.780238	0.777172	0.872302	0.819026	0.558945	0.738076	0.784807	0.719083	0.822888	0.680479	0.687354	0.777901	0.833688	0.872473	0.801212	0.653166	0.750267	0.634409	0.86768	0.591561	0.821403	0.788737	0.827178	0.751202	0.624359	0.795562	0.878838	0.781549	0.609871	0.690899
CTNNA1_P185_R	CTNNA1	0.0436477	0.0402885	0.0308106	0.014525	0.0193985	0.0224139	0.0141399	0.0181299	0.0202293	0.0197244	0.025703	0.0204018	0.0176999	0.0202008	0.0227588	0.0351664	0.0272589	0.0270365	0.0356774	0.0246587	0.0276641	0.0258862	0.0380376	0.0234685	0.0320388	0.0339517	0.0257574	0.0342306	0.0260736	0.0262984	0.022177	0.0317945	0.0253151	0.0215187	0.0222053	0.0178718	0.0142472	0.028036	0.0128457	0.021141	0.0255925	0.0243212	0.0145212	0.0192152	0.01631	0.0201174	0.0189249	0.135931
CTNNA1_P382_R	CTNNA1	0.0864573	0.0742962	0.0240778	0.0196354	0.0356161	0.047203	0.0280064	0.0257735	0.0398328	0.0390329	0.0319463	0.0331338	0.0303173	0.0304061	0.0314389	0.0457082	0.0502098	0.0500872	0.0524943	0.0463795	0.0568646	0.0492858	0.0606964	0.0461573	0.053065	0.0518457	0.0354512	0.0407421	0.0527785	0.047837	0.0415641	0.0351159	0.0601403	0.0350317	0.0319598	0.0367953	0.032628	0.028268	0.0310569	0.031312	0.0310983	0.0237502	0.0265704	0.0500048	0.0414557	0.0409776	0.0305515	0.0399446
CTNNB1_P757_F	CTNNB1	0.115308	0.116372	0.0693602	0.0475371	0.0691985	0.0842453	0.076742	0.056657	0.10191	0.0826191	0.0457183	0.096402	0.0655153	0.304078	0.0696605	0.280174	0.068261	0.135635	0.0901148	0.130901	0.0680405	0.0889096	0.0473751	0.0696397	0.0762962	0.0769778	0.0682239	0.0485471	0.0706027	0.0650099	0.0726495	0.0559068	0.0650841	0.0683625	0.0928622	0.0993794	0.123442	0.0398142	0.108754	0.0974603	0.0721765	0.057591	0.079074	0.16569	0.167106	0.0793856	0.0520808	0.146727
CTSD_P726_F	CTSD	0.780911	0.728183	0.625645	0.645748	0.533213	0.73792	0.717974	0.562614	0.735517	0.611047	0.344328	0.259273	0.0790995	0.411464	0.527679	0.0713015	0.393532	0.398985	0.31458	0.316981	0.697667	0.343019	0.0961084	0.285801	0.353238	0.0884495	0.269339	0.206312	0.283683	0.121394	0.550906	0.278194	0.56546	0.254605	0.341635	0.166921	0.0540212	0.301914	0.53639	0.0886581	0.719647	0.394439	0.297764	0.178787	0.135834	0.35623	0.0665487	0.263851
CTSH_E157_R	CTSH	0.111336	0.108952	0.0718695	0.0849093	0.0896046	0.100726	0.0732686	0.073233	0.0960475	0.0901752	0.0860872	0.0750051	0.0606966	0.0752375	0.0773912	0.100879	0.099583	0.13859	0.102239	0.115602	0.135176	0.13436	0.121218	0.105101	0.115053	0.0929495	0.11273	0.11449	0.174788	0.119862	0.133464	0.116752	0.153117	0.0949362	0.0725688	0.0937659	0.0689359	0.0843493	0.0544175	0.0927942	0.0637816	0.0510172	0.0659268	0.0983842	0.0749511	0.0672775	0.0659672	0.0530178
CTSH_P238_F	CTSH	0.145918	0.0907334	0.0353397	0.0408901	0.0418212	0.049364	0.0333868	0.0359411	0.0383085	0.0382313	0.0473099	0.0442069	0.0351047	0.0403173	0.0335954	0.0327838	0.0429752	0.03442	0.0473217	0.0431329	0.0523425	0.0454366	0.0365979	0.0396124	0.0514165	0.0273278	0.0374225	0.0391357	0.030757	0.0433945	0.0428753	0.0384639	0.0312695	0.0246097	0.0299923	0.0329858	0.02595	0.0392244	0.0374345	0.0319823	0.043803	0.0254324	0.0298721	0.0424455	0.0316317	0.0276634	0.0291916	0.0293273
CTSL_P264_R	CTSL	0.487206	0.514583	0.385291	0.38871	0.575718	0.190492	0.451468	0.384377	0.584454	0.423137	0.661594	0.670825	0.876523	0.689989	0.461477	0.835746	0.737965	0.814808	0.855854	0.540555	0.590738	0.801601	0.927077	0.8516	0.768631	0.897408	0.738896	0.898292	0.433495	0.937503	0.785096	0.839	0.553168	0.832061	0.732887	0.628806	0.912982	0.702667	0.583223	0.905056	0.730991	0.663485	0.723649	0.195695	0.72104	0.478478	0.914669	0.514526
CTSL_P81_F	CTSL	0.0829727	0.0884221	0.0338909	0.0160372	0.0538126	0.0759012	0.257476	0.0278702	0.0285635	0.0328481	0.417698	0.694432	0.904332	0.737092	0.268253	0.841397	0.612238	0.818363	0.839768	0.693185	0.390033	0.0325391	0.90107	0.850557	0.74569	0.889921	0.670266	0.13176	0.0678913	0.913005	0.673049	0.807037	0.054254	0.815012	0.774312	0.907584	0.932853	0.61107	0.50519	0.923048	0.707457	0.668933	0.779616	0.278587	0.730827	0.0295544	0.938707	0.61962
CTTN_E29_R	CTTN	0.134424	0.141793	0.0676488	0.0282469	0.0558669	0.103732	0.0414551	0.0485462	0.0409403	0.0369073	0.0594037	0.0611385	0.0494206	0.0602421	0.0706069	0.0426205	0.0728912	0.0390235	0.0870661	0.0489913	0.0691617	0.0459794	0.0414048	0.038771	0.0431443	0.0442861	0.0687125	0.0515111	0.0458587	0.0536955	0.0410046	0.0445136	0.043222	0.0412726	0.0340038	0.07268	0.0293058	0.0271475	0.0271638	0.0498294	0.0326861	0.0486839	0.0510252	0.0376957	0.0385416	0.038137	0.0506834	0.0459324
CXCL9_E268_R	CXCL9	0.858908	0.873021	0.894798	0.920561	0.52255	0.664889	0.556611	0.738148	0.107447	0.466492	0.795765	0.659897	0.890248	0.342243	0.782505	0.139999	0.461112	0.721001	0.404378	0.915728	0.87102	0.657456	0.591056	0.610909	0.4234	0.909325	0.499244	0.698029	0.438942	0.928124	0.815408	0.892403	0.645437	0.909142	0.86385	0.5623	0.92657	0.419491	0.750846	0.929086	0.543868	0.835972	0.279888	0.777689	0.702888	0.56933	0.0714305	0.694077
CYP1A1_P382_F	CYP1A1	0.102162	0.0809139	0.0253657	0.0271125	0.0443208	0.0576184	0.034027	0.0242858	0.0237108	0.0291927	0.038711	0.196259	0.715632	0.513698	0.229189	0.139949	0.573452	0.477499	0.0400946	0.0542074	0.0549323	0.0705598	0.763691	0.0428044	0.667745	0.0312258	0.0451222	0.0388152	0.0459393	0.0300389	0.0765075	0.0528213	0.079918	0.0368948	0.647698	0.0280183	0.0220691	0.786726	0.0263598	0.0343469	0.751847	0.434403	0.0326639	0.0325276	0.23399	0.0342355	0.175193	0.0607373
CYP1B1_E83_R	CYP1B1	0.0990468	0.17238	0.0668865	0.0794068	0.0496453	0.0698573	0.0616486	0.0448829	0.0588091	0.120988	0.051478	0.855207	0.943413	0.87099	0.361237	0.941765	0.892452	0.928036	0.904431	0.81623	0.626716	0.0865163	0.958576	0.23595	0.744063	0.0955036	0.485449	0.161661	0.0812243	0.14574	0.122725	0.240049	0.561959	0.926379	0.857837	0.0536236	0.813484	0.919609	0.131932	0.722318	0.871838	0.759847	0.814422	0.0739925	0.171756	0.0611525	0.767959	0.585259
CYP1B1_P212_F	CYP1B1	0.227628	0.234199	0.133898	0.190235	0.123709	0.188907	0.130758	0.114496	0.171732	0.175001	0.119554	0.47926	0.664605	0.506386	0.213684	0.505769	0.305369	0.694931	0.715935	0.160119	0.222598	0.127884	0.816688	0.114729	0.455874	0.087921	0.142943	0.116203	0.360317	0.109025	0.126846	0.258131	0.711453	0.34793	0.514662	0.12187	0.206762	0.609806	0.137489	0.219235	0.565862	0.199262	0.421495	0.0798726	0.376229	0.109635	0.0901727	0.189983
CYP2E1_E53_R	CYP2E1	0.849435	0.916144	0.898079	0.885138	0.858145	0.906542	0.89725	0.903398	0.621898	0.828358	0.81753	0.885169	0.906387	0.871281	0.864301	0.762453	0.91706	0.869853	0.861499	0.907965	0.902436	0.928916	0.922659	0.930828	0.922767	0.861709	0.911974	0.917044	0.934016	0.921102	0.866175	0.9314	0.9189	0.937465	0.416363	0.77288	0.941814	0.777973	0.859082	0.659136	0.882299	0.811439	0.823768	0.646969	0.859214	0.940195	0.917199	0.845566
CYP2E1_P416_F	CYP2E1	0.888301	0.952215	0.94494	0.952672	0.771167	0.952492	0.858282	0.879994	0.662861	0.894515	0.841231	0.684032	0.742002	0.814612	0.937692	0.614714	0.728133	0.93725	0.690483	0.934474	0.920905	0.923738	0.334706	0.493556	0.960541	0.886615	0.953631	0.883724	0.937011	0.958173	0.867836	0.867778	0.802971	0.90264	0.518041	0.958913	0.70065	0.545885	0.936113	0.294907	0.764395	0.888862	0.746051	0.692259	0.504333	0.860446	0.129544	0.486133
DAB2_P35_F	DAB2	0.0786428	0.0920868	0.0200433	0.0181377	0.038862	0.0407029	0.0367836	0.0605114	0.0254834	0.0455423	0.348716	0.579308	0.879979	0.683112	0.179768	0.863571	0.717965	0.699038	0.766107	0.595695	0.163477	0.0294987	0.933945	0.464919	0.759022	0.517106	0.0772279	0.698416	0.535092	0.446204	0.0554543	0.825659	0.457097	0.817649	0.494867	0.0240577	0.719781	0.694791	0.046833	0.0196581	0.808143	0.699401	0.780558	0.0222081	0.766051	0.755908	0.586105	0.0346926
DAB2_P468_F	DAB2	0.0829017	0.0895795	0.0232124	0.0237264	0.0505095	0.157468	0.0285706	0.0292486	0.0216735	0.0182661	0.457503	0.663119	0.909442	0.616591	0.266179	0.906497	0.0540045	0.78462	0.856782	0.0377737	0.265033	0.0352526	0.958553	0.0588677	0.818914	0.607381	0.290446	0.834024	0.0499817	0.899368	0.174894	0.876766	0.0670332	0.730982	0.695239	0.377162	0.791207	0.757401	0.0193204	0.0239544	0.625915	0.755507	0.667516	0.0709093	0.691082	0.583375	0.0404621	0.0337918
DAB2IP_E18_R	DAB2IP	0.0964813	0.101732	0.0504099	0.0561585	0.0784467	0.0927922	0.0672025	0.0678124	0.101607	0.111827	0.0872917	0.0536318	0.0498067	0.0586574	0.065708	0.0319105	0.0573487	0.044504	0.0529217	0.0683079	0.0742032	0.0673778	0.0354098	0.0347384	0.059993	0.032901	0.0638046	0.0461376	0.0960411	0.0419932	0.0555115	0.050502	0.05879	0.0720914	0.0537379	0.0717423	0.0921991	0.0521124	0.0459138	0.0828498	0.305859	0.0412999	0.0544282	0.0761562	0.0548471	0.0776409	0.0552247	0.0449687
DAB2IP_P671_F	DAB2IP	0.231972	0.169768	0.165303	0.154477	0.157187	0.142211	0.124943	0.237735	0.156868	0.124502	0.288535	0.29692	0.159332	0.169835	0.132308	0.447549	0.331406	0.571653	0.37153	0.409155	0.259837	0.214755	0.106291	0.129384	0.513876	0.337478	0.319675	0.220963	0.154804	0.093822	0.120819	0.343696	0.540323	0.355522	0.139019	0.122095	0.312785	0.229585	0.120007	0.145307	0.43625	0.394019	0.504352	0.235537	0.174483	0.142181	0.35652	0.334201
DAB2IP_P9_F	DAB2IP	0.0617034	0.0550261	0.0222508	0.0218988	0.0393274	0.0404697	0.0225334	0.0294763	0.0218053	0.0208434	0.0288362	0.0331801	0.0234423	0.0265827	0.0355099	0.0297552	0.0387316	0.0405143	0.0373374	0.041339	0.0405271	0.0358738	0.0301496	0.0304333	0.0386306	0.0245471	0.0346918	0.0289602	0.041801	0.0249764	0.0349416	0.0377474	0.0339822	0.0235374	0.0243166	0.0235166	0.0270409	0.0357619	0.0271516	0.0218055	0.376462	0.0187843	0.0223404	0.0178023	0.0262756	0.0233361	0.0201552	0.0194843
DAPK1_E46_R	DAPK1	0.244864	0.235664	0.150653	0.104544	0.139961	0.702757	0.18662	0.433725	0.178047	0.193507	0.514172	0.545554	0.79828	0.594021	0.324866	0.855618	0.753408	0.846499	0.779467	0.534789	0.272726	0.795012	0.90097	0.848283	0.609994	0.904304	0.672643	0.869971	0.757818	0.927928	0.569015	0.76733	0.491192	0.729881	0.649665	0.768586	0.849981	0.605669	0.451735	0.796369	0.573944	0.614314	0.627938	0.106329	0.586659	0.648446	0.821469	0.441359
DAPK1_P10_F	DAPK1	0.0596204	0.096777	0.0433576	0.0306098	0.0382415	0.266333	0.0520021	0.0590434	0.054362	0.113293	0.632338	0.733599	0.918549	0.775784	0.320796	0.900585	0.756284	0.900195	0.892607	0.456961	0.168392	0.730172	0.958461	0.891256	0.83696	0.912198	0.792518	0.93713	0.341848	0.9604	0.460174	0.880419	0.4667	0.885444	0.770667	0.916599	0.914494	0.732015	0.485019	0.931262	0.734911	0.634775	0.824166	0.0872571	0.765998	0.823521	0.94083	0.564608
DAPK1_P345_R	DAPK1	0.0656578	0.0893067	0.0381823	0.0267738	0.0416231	0.0637583	0.106131	0.0484262	0.0481086	0.0474853	0.371014	0.775457	0.931992	0.804052	0.252338	0.918246	0.789627	0.888602	0.908998	0.0637551	0.0503159	0.795313	0.957226	0.907092	0.817569	0.793295	0.781541	0.932269	0.0924355	0.950814	0.828904	0.881144	0.573707	0.909856	0.795582	0.86274	0.965561	0.778506	0.494123	0.953947	0.832024	0.764821	0.787555	0.290961	0.810124	0.3317	0.58974	0.643884
DBC1_E204_F	DBC1	0.290132	0.427206	0.234152	0.304203	0.256713	0.616979	0.473189	0.557848	0.187538	0.516038	0.341824	0.754488	0.840421	0.761244	0.56315	0.878669	0.806134	0.882954	0.862301	0.79359	0.597448	0.704331	0.928655	0.878437	0.81198	0.897292	0.804934	0.933631	0.913935	0.940909	0.82869	0.863061	0.677565	0.849302	0.770027	0.912735	0.938626	0.739269	0.690862	0.914179	0.790953	0.693085	0.821362	0.885969	0.866956	0.837706	0.868339	0.724081
DBC1_P351_R	DBC1	0.172781	0.326292	0.0910456	0.0616439	0.168656	0.668122	0.257102	0.108334	0.361395	0.15316	0.056498	0.613109	0.838782	0.701901	0.395044	0.749997	0.599729	0.817109	0.795884	0.178557	0.249232	0.758397	0.94529	0.759281	0.746664	0.860485	0.749194	0.890224	0.905241	0.93606	0.548272	0.796702	0.619157	0.812082	0.400181	0.819143	0.934679	0.609362	0.275453	0.932222	0.674166	0.606531	0.754492	0.899815	0.83706	0.460736	0.946166	0.54226
DCC_E53_R	DCC	0.379632	0.483336	0.2645	0.187006	0.195242	0.803005	0.341421	0.438608	0.546807	0.398778	0.301533	0.666839	0.931487	0.790301	0.443291	0.792778	0.768876	0.823544	0.805715	0.262381	0.489924	0.863358	0.920908	0.86366	0.77216	0.88381	0.767342	0.950422	0.815965	0.746526	0.603749	0.75576	0.569539	0.84826	0.823694	0.843982	0.89976	0.669311	0.632615	0.858209	0.722216	0.684899	0.717442	0.674903	0.729616	0.650565	0.961249	0.544025
DCC_P177_F	DCC	0.140069	0.183138	0.0407244	0.117603	0.165207	0.0437132	0.0457125	0.0313135	0.0637066	0.0420633	0.0321037	0.413724	0.944684	0.779338	0.265667	0.126642	0.0803263	0.789399	0.893755	0.0452099	0.440364	0.0950014	0.849073	0.840116	0.822744	0.77474	0.763676	0.424841	0.512606	0.732119	0.430031	0.182057	0.116263	0.908845	0.793736	0.58327	0.406511	0.45706	0.081849	0.0533394	0.578898	0.526119	0.646178	0.507724	0.695055	0.152592	0.748148	0.0582421
DCC_P471_R	DCC	0.117377	0.300184	0.137866	0.113133	0.226375	0.0829694	0.167608	0.238687	0.215039	0.15416	0.514012	0.805534	0.965299	0.866413	0.393316	0.926083	0.786451	0.841293	0.887817	0.101978	0.532385	0.545649	0.950194	0.921794	0.870722	0.753683	0.0919717	0.810379	0.923096	0.737257	0.621546	0.645142	0.689384	0.749398	0.902419	0.620312	0.83292	0.808068	0.666856	0.679121	0.775793	0.647744	0.875802	0.877182	0.566507	0.874817	0.782223	0.163294
DCN_P1320_R	DCN	0.925907	0.951025	0.962003	0.956264	0.933712	0.940138	0.932004	0.931604	0.86475	0.924295	0.889698	0.94865	0.946793	0.943033	0.946491	0.940484	0.728826	0.948411	0.941287	0.669061	0.944108	0.941887	0.955785	0.962964	0.955864	0.908815	0.956515	0.960072	0.950776	0.885799	0.924239	0.928755	0.951521	0.950122	0.884483	0.950666	0.968432	0.968719	0.940481	0.155371	0.914183	0.928595	0.941801	0.532472	0.954141	0.960418	0.964723	0.546318
DDB2_P407_F	DDB2	0.206838	0.128777	0.109347	0.0787246	0.0646055	0.0810954	0.0608482	0.076485	0.355995	0.0656965	0.0661331	0.0756398	0.0554615	0.0706362	0.0925958	0.0652208	0.0652835	0.0649904	0.0693423	0.0587047	0.101924	0.100051	0.040594	0.218316	0.0714757	0.366142	0.0793205	0.0515268	0.0547573	0.0790272	0.132754	0.108001	0.0785611	0.0525192	0.0509527	0.0775485	0.0365005	0.0705446	0.0626803	0.0310203	0.0481773	0.0501772	0.029618	0.0785549	0.0662718	0.0622995	0.053846	0.0419943
DDB2_P613_R	DDB2	0.340575	0.106896	0.167527	0.186505	0.0642314	0.13806	0.120862	0.191932	0.675421	0.0707393	0.0529358	0.0796853	0.0616432	0.0800035	0.0800905	0.110485	0.152811	0.120446	0.0985534	0.0963249	0.16985	0.63017	0.0631158	0.63238	0.107421	0.680987	0.109124	0.115791	0.230871	0.0602542	0.262336	0.621286	0.17466	0.0619167	0.130872	0.0952211	0.0352448	0.208233	0.125061	0.0438973	0.0736716	0.0697827	0.0776155	0.0946523	0.0823871	0.193241	0.039505	0.0711713
DDIT3_P1313_R	DDIT3	0.828103	0.729585	0.654479	0.670049	0.881855	0.806832	0.813822	0.599122	0.93972	0.739612	0.629284	0.229406	0.0728963	0.167849	0.605111	0.132343	0.259774	0.314632	0.2581	0.301219	0.619606	0.449149	0.0826547	0.253462	0.186913	0.113589	0.4926	0.18641	0.159148	0.0767629	0.469527	0.26807	0.740926	0.148762	0.223548	0.109032	0.0517536	0.217689	0.595263	0.0618536	0.720621	0.197824	0.124789	0.195967	0.183836	0.303486	0.0678506	0.247023
DDR1_E23_R	DDR1	0.0844825	0.0924118	0.0966708	0.0341861	0.0427647	0.0531174	0.0451703	0.0429056	0.0638245	0.0345113	0.0627162	0.0806735	0.0428253	0.0617083	0.109388	0.0344082	0.0677722	0.0761835	0.0617562	0.0586467	0.0516619	0.0787262	0.0340365	0.0479087	0.0602549	0.0587828	0.0659011	0.0357109	0.132947	0.0482104	0.0772339	0.0455403	0.0661474	0.0334858	0.0517575	0.0490339	0.0568632	0.0410901	0.0966847	0.0427571	0.034839	0.0265061	0.0374832	0.033207	0.0611149	0.0429219	0.0319534	0.072777
DDR1_P332_R	DDR1	0.415991	0.370738	0.865962	0.890559	0.0386679	0.0456838	0.022965	0.0242404	0.0626469	0.035658	0.483025	0.326716	0.119576	0.324666	0.672451	0.0638161	0.243324	0.351822	0.221215	0.398879	0.34907	0.450278	0.0365119	0.142708	0.303818	0.106918	0.314671	0.124828	0.251363	0.0721892	0.443093	0.18078	0.505921	0.0833665	0.26247	0.120897	0.0470874	0.306337	0.598241	0.080781	0.200537	0.237054	0.179737	0.0789796	0.132839	0.162257	0.0430507	0.280455
DDR2_E331_F	DDR2	0.93029	0.955683	0.958858	0.974501	0.955472	0.948685	0.969456	0.854216	0.966166	0.958749	0.837386	0.716331	0.280639	0.870714	0.923413	0.797368	0.910474	0.883986	0.565025	0.971684	0.932419	0.826717	0.830636	0.675575	0.727629	0.955751	0.958202	0.757143	0.951761	0.784468	0.843122	0.718233	0.802513	0.824137	0.720774	0.86092	0.515168	0.919302	0.893472	0.407074	0.958508	0.963163	0.444866	0.281985	0.899811	0.756159	0.948388	0.838053
DDR2_P743_R	DDR2	0.887382	0.92917	0.896673	0.899352	0.765233	0.850693	0.736457	0.816812	0.831676	0.79692	0.635456	0.401878	0.118696	0.58518	0.854312	0.880471	0.728428	0.889297	0.582552	0.827542	0.891145	0.780402	0.0450684	0.524623	0.899921	0.801673	0.914733	0.9191	0.431795	0.712347	0.749083	0.902992	0.629546	0.245784	0.501215	0.887814	0.143737	0.629632	0.848206	0.332311	0.781998	0.826787	0.193678	0.715631	0.740325	0.531343	0.601545	0.537649
DES_E228_R	DES	0.14629	0.150393	0.0586914	0.0612727	0.114352	0.0945956	0.085726	0.170477	0.103241	0.128518	0.232113	0.451026	0.818048	0.541273	0.225379	0.68937	0.470739	0.589537	0.558812	0.669824	0.241926	0.500237	0.812433	0.687141	0.577879	0.629088	0.591384	0.836446	0.666724	0.845538	0.376582	0.522714	0.498268	0.661026	0.415904	0.774523	0.126046	0.441716	0.281656	0.875046	0.595992	0.526275	0.565703	0.275863	0.39614	0.524384	0.838477	0.351349
DES_P1006_R	DES	0.815339	0.810881	0.837622	0.824393	0.16593	0.111031	0.276589	0.240582	0.0719892	0.238472	0.610728	0.300197	0.0918501	0.218286	0.596018	0.221446	0.451064	0.581278	0.453078	0.777076	0.810465	0.649053	0.124554	0.565425	0.482777	0.248164	0.541624	0.344993	0.366861	0.185267	0.74949	0.487332	0.663799	0.150238	0.373604	0.168626	0.104	0.267856	0.512216	0.134891	0.475468	0.482154	0.187289	0.368233	0.322948	0.407313	0.0789501	0.216905
DHCR24_P406_R	DHCR24	0.0856346	0.0686171	0.0126411	0.0087057	0.0209329	0.0261822	0.0142933	0.0140729	0.0207316	0.0212066	0.0210395	0.677713	0.913664	0.0222266	0.0203667	0.258304	0.0192541	0.019058	0.0228805	0.0209644	0.0271177	0.0233249	0.957694	0.024003	0.0222537	0.0185286	0.0154636	0.0188258	0.0240193	0.0186232	0.0619103	0.468144	0.0223371	0.224888	0.355586	0.0203579	0.0280497	0.0160652	0.142875	0.0568078	0.0134695	0.0162122	0.0152377	0.0239063	0.02731	0.0149573	0.286355	0.515953
DHCR24_P652_R	DHCR24	0.650199	0.691542	0.600779	0.586161	0.488852	0.481237	0.395513	0.456002	0.420752	0.519156	0.451801	0.505935	0.242928	0.374426	0.584945	0.130912	0.358595	0.448459	0.398413	0.467276	0.640408	0.593888	0.676962	0.396527	0.400859	0.362958	0.463471	0.2718	0.471282	0.228409	0.619467	0.727804	0.73657	0.277646	0.29842	0.244129	0.205552	0.314373	0.575514	0.242204	0.295045	0.286464	0.274705	0.39033	0.408141	0.413834	0.172329	0.272205
DIO3_E230_R	DIO3	0.771054	0.803362	0.712241	0.710808	0.711109	0.950865	0.749665	0.549123	0.840691	0.768655	0.857071	0.865515	0.920965	0.884433	0.782084	0.942125	0.894617	0.905385	0.905217	0.914089	0.84251	0.899236	0.950245	0.913817	0.912385	0.952949	0.893907	0.947643	0.746115	0.948778	0.948664	0.924463	0.91434	0.92509	0.879474	0.874554	0.971736	0.874442	0.806528	0.926665	0.808543	0.842784	0.89566	0.469278	0.885778	0.913203	0.911377	0.762385
DIO3_P674_F	DIO3	0.0821259	0.148362	0.0335259	0.038753	0.10566	0.175676	0.0545499	0.27193	0.582237	0.0705088	0.449416	0.532182	0.701968	0.569238	0.286562	0.703999	0.63736	0.723578	0.637632	0.642779	0.255372	0.662085	0.912353	0.771402	0.648094	0.885663	0.654143	0.819906	0.0904142	0.867969	0.787011	0.766355	0.869493	0.792247	0.551563	0.583016	0.911185	0.541156	0.381524	0.75901	0.599143	0.440561	0.632071	0.0410957	0.75926	0.668687	0.705372	0.428518
DIO3_P90_F	DIO3	0.305114	0.308118	0.118096	0.127865	0.178944	0.294637	0.129854	0.120874	0.265424	0.195189	0.460438	0.500945	0.660825	0.523737	0.284782	0.726948	0.573298	0.698312	0.640694	0.589243	0.341954	0.456838	0.770063	0.765074	0.647417	0.776753	0.633594	0.761355	0.185409	0.757204	0.70912	0.734524	0.566458	0.672556	0.57799	0.47261	0.806951	0.549082	0.378856	0.600086	0.469427	0.419133	0.530475	0.168852	0.650403	0.540347	0.54473	0.392771
DIRAS3_E55_R	DIRAS3	0.864308	0.88622	0.870216	0.837421	0.883566	0.786614	0.872367	0.874838	0.945962	0.743931	0.907624	0.91276	0.95467	0.92106	0.88151	0.942188	0.935427	0.869499	0.914054	0.813122	0.896312	0.915112	0.954778	0.938819	0.897487	0.938041	0.939778	0.950697	0.939071	0.947535	0.907842	0.939656	0.905779	0.942575	0.907703	0.908396	0.96328	0.928324	0.896926	0.958118	0.904065	0.881018	0.918804	0.561569	0.645206	0.957497	0.96593	0.837351
DIRAS3_P745_F	DIRAS3	0.77198	0.725969	0.770089	0.690069	0.775526	0.830879	0.708228	0.6383	0.621517	0.305238	0.715729	0.385795	0.903147	0.629957	0.669116	0.897075	0.869945	0.880192	0.809147	0.681774	0.780839	0.824062	0.723667	0.498787	0.868282	0.888628	0.764238	0.811065	0.921904	0.213779	0.822263	0.896293	0.685059	0.899267	0.63267	0.603192	0.930301	0.816483	0.696295	0.882082	0.752762	0.571611	0.764598	0.352356	0.39065	0.837299	0.94274	0.581376
DKC1_E101_F	DKC1	0.494939	0.571772	0.544755	0.0437497	0.0490905	0.608162	0.0348157	0.52725	0.557901	0.0434587	0.537228	0.373603	0.507135	0.38543	0.590164	0.105813	0.491513	0.0534885	0.428991	0.059333	0.0636297	0.0785908	0.0447561	0.0521021	0.0543047	0.0417275	0.357122	0.0458316	0.255564	0.0598462	0.0532193	0.0499941	0.0698143	0.325618	0.330036	0.454098	0.0158207	0.167977	0.0330405	0.0889325	0.198287	0.216877	0.330334	0.571021	0.0432924	0.0325392	0.0325472	0.0311372
DKC1_P276_F	DKC1	0.775647	0.802917	0.756789	0.0411344	0.0521247	0.778311	0.0692711	0.766868	0.783922	0.0698272	0.756384	0.590018	0.753675	0.630937	0.800922	0.230261	0.756248	0.0842772	0.637289	0.0458241	0.0432671	0.0497641	0.051055	0.0504245	0.0377088	0.0369104	0.430061	0.0331554	0.324973	0.0574074	0.0565952	0.0386894	0.0459727	0.622657	0.637848	0.779256	0.0485561	0.288873	0.0248018	0.181272	0.505798	0.561672	0.611916	0.696024	0.0728757	0.0523646	0.0482926	0.0821539
DKFZP564O0823_E45_F	DKFZP564O0823	0.0836878	0.0666006	0.0253969	0.0271384	0.0388663	0.0464067	0.0258721	0.0278732	0.0315038	0.0353704	0.0307402	0.033256	0.0303937	0.319513	0.041235	0.831977	0.0540763	0.051055	0.0509324	0.0497204	0.0553317	0.0510524	0.0369976	0.665005	0.052251	0.927271	0.0414224	0.55275	0.0547377	0.897437	0.0642058	0.0724709	0.055335	0.0322217	0.0324416	0.041078	0.0204391	0.0285585	0.0543991	0.726113	0.0349823	0.0558984	0.0346421	0.0291701	0.025273	0.0419964	0.89217	0.321538
DKFZP564O0823_P386_F	DKFZP564O0823	0.568337	0.625568	0.676548	0.742471	0.658579	0.504326	0.48122	0.756978	0.579883	0.598858	0.50482	0.389039	0.201485	0.503011	0.57748	0.708182	0.309703	0.390867	0.275874	0.609767	0.501482	0.33096	0.19405	0.690252	0.411548	0.787543	0.560383	0.551893	0.28222	0.753864	0.465496	0.379534	0.616873	0.214449	0.338682	0.497572	0.203319	0.248821	0.516693	0.660681	0.568648	0.627409	0.326645	0.296564	0.569505	0.434122	0.799607	0.466371
DLC1_E276_F	DLC1	0.45763	0.377724	0.269535	0.181222	0.158427	0.254389	0.136095	0.151867	0.131848	0.15474	0.168932	0.576435	0.810413	0.771973	0.558855	0.490121	0.687513	0.725016	0.443906	0.240465	0.276994	0.267799	0.915703	0.194068	0.619676	0.195469	0.433811	0.292693	0.205177	0.747391	0.257844	0.526465	0.246308	0.765613	0.189567	0.101018	0.165755	0.175019	0.258458	0.519938	0.402534	0.537468	0.172077	0.210739	0.443083	0.20896	0.840958	0.280136
DLC1_P695_F	DLC1	0.696523	0.697547	0.607205	0.738246	0.0570164	0.0618907	0.16017	0.174403	0.0728577	0.160343	0.498305	0.161148	0.759148	0.219345	0.492592	0.0862597	0.399399	0.305171	0.206287	0.240547	0.648295	0.397779	0.112085	0.433966	0.189956	0.131708	0.444462	0.14844	0.2192	0.107036	0.508935	0.445759	0.373358	0.278291	0.231198	0.0915886	0.627459	0.247114	0.280606	0.0707478	0.117256	0.518435	0.187328	0.192273	0.649104	0.357776	0.173657	0.15617
DLC1_P88_R	DLC1	0.459759	0.435674	0.320631	0.303191	0.196307	0.486864	0.218968	0.246333	0.173856	0.387279	0.171097	0.15888	0.0841739	0.548349	0.385671	0.319302	0.468803	0.715014	0.502831	0.139373	0.294911	0.459903	0.0779568	0.168919	0.825378	0.342705	0.195694	0.303417	0.25297	0.532769	0.327775	0.782384	0.287749	0.732882	0.188923	0.387609	0.174178	0.639951	0.402911	0.11136	0.310151	0.370046	0.193913	0.142589	0.669568	0.154569	0.44043	0.214443
DLG3_E340_F	DLG3	0.538417	0.65662	0.599118	0.212508	0.183876	0.592733	0.166046	0.540354	0.77522	0.224034	0.727907	0.750189	0.520904	0.425479	0.568556	0.234935	0.725981	0.198084	0.606274	0.664175	0.47602	0.260487	0.251986	0.299535	0.803948	0.304625	0.490019	0.221088	0.323601	0.239207	0.21918	0.232604	0.267682	0.322043	0.780376	0.51274	0.247255	0.538495	0.180796	0.234416	0.75526	0.706771	0.410661	0.643885	0.220924	0.218671	0.2301	0.305902
DLG3_P62_R	DLG3	0.652124	0.676713	0.626744	0.0746761	0.613289	0.689945	0.0314784	0.680386	0.739254	0.0423571	0.43588	0.502968	0.635631	0.590337	0.719638	0.184612	0.756246	0.0739071	0.71453	0.807743	0.115289	0.087821	0.0791199	0.0882577	0.0792669	0.0738141	0.426377	0.0740723	0.269195	0.069103	0.0794947	0.0970262	0.122509	0.419043	0.655371	0.564882	0.0420512	0.519805	0.0685866	0.13349	0.868611	0.837802	0.507734	0.785253	0.0340889	0.0499659	0.0368828	0.198588
DLK1_E227_R	DLK1	0.164342	0.241371	0.0523398	0.0441183	0.0583888	0.233938	0.0483695	0.0623263	0.103759	0.102944	0.681906	0.775697	0.8825	0.790654	0.428828	0.892698	0.852225	0.871416	0.872479	0.855597	0.583834	0.24948	0.936274	0.920576	0.867777	0.936342	0.845679	0.925373	0.883152	0.934314	0.859236	0.884536	0.816382	0.917701	0.841834	0.852606	0.968327	0.710789	0.641657	0.912072	0.796127	0.771343	0.840861	0.0955307	0.908879	0.845526	0.877058	0.612656
DLL1_P386_F	DLL1	0.0673872	0.0604294	0.0250539	0.0156467	0.028673	0.0473575	0.0256559	0.0237732	0.0332868	0.0371928	0.0250608	0.0287393	0.031225	0.024826	0.0333577	0.0241653	0.0302713	0.0244381	0.850138	0.0326246	0.0293568	0.0285395	0.015141	0.0251761	0.0269872	0.0263741	0.0262372	0.0333958	0.0834155	0.0263492	0.0267958	0.0265727	0.0342588	0.0180212	0.393977	0.0288088	0.0233035	0.0187467	0.0285555	0.0263374	0.828945	0.0175456	0.0349612	0.0209438	0.0269492	0.030568	0.0226943	0.0175201
DLL1_P832_F	DLL1	0.346532	0.201946	0.339006	0.263746	0.22376	0.195961	0.152385	0.119723	0.141099	0.170176	0.179625	0.522001	0.0925627	0.121395	0.130138	0.0597598	0.171668	0.0822134	0.916745	0.124329	0.228861	0.740707	0.132368	0.154691	0.181641	0.0825392	0.14518	0.112724	0.106441	0.114169	0.138074	0.242575	0.727692	0.128812	0.819901	0.0831378	0.16083	0.175439	0.202314	0.109087	0.866227	0.110445	0.113716	0.166452	0.437397	0.207131	0.179011	0.0610071
DMP1_E194_F	DMP1	0.906635	0.900467	0.922048	0.94358	0.904452	0.828618	0.891712	0.857461	0.859127	0.86919	0.865747	0.602156	0.233104	0.504033	0.870982	0.328999	0.73533	0.780719	0.663729	0.781781	0.898354	0.927799	0.185893	0.806873	0.696828	0.686908	0.773236	0.65588	0.88849	0.920233	0.892962	0.916012	0.838997	0.751744	0.55114	0.698104	0.864456	0.828509	0.829964	0.690864	0.679662	0.581068	0.521857	0.85414	0.713222	0.848675	0.855899	0.588587
DMP1_P134_F	DMP1	0.862005	0.842425	0.885373	0.907758	0.906486	0.268889	0.770345	0.785007	0.82437	0.824978	0.625473	0.381105	0.119888	0.285331	0.741893	0.25606	0.476907	0.442732	0.344218	0.621508	0.808601	0.603036	0.0920933	0.599969	0.427336	0.149486	0.517974	0.383976	0.470884	0.127488	0.557705	0.806511	0.712465	0.176016	0.386076	0.605269	0.105299	0.73194	0.649086	0.134951	0.594599	0.344854	0.333993	0.312536	0.445815	0.580641	0.387826	0.403951
DNAJC15_E26_R	DNAJC15	0.13202	0.0897291	0.0603401	0.0804746	0.254584	0.0626965	0.023067	0.0241634	0.0402802	0.038845	0.0591259	0.0418094	0.0275278	0.0396508	0.0514179	0.050013	0.0497735	0.0650325	0.0545556	0.050775	0.0754292	0.144673	0.0468211	0.0486727	0.131077	0.0811744	0.050058	0.119855	0.0693801	0.208027	0.0821798	0.0710485	0.0973057	0.01651	0.0506897	0.0251962	0.0202404	0.0473502	0.0577397	0.0171065	0.188254	0.0234673	0.0976903	0.0344527	0.0224213	0.0495909	0.104572	0.0266882
DNAJC15_P65_F	DNAJC15	0.868057	0.871238	0.946077	0.933121	0.913253	0.643391	0.612053	0.859525	0.653593	0.825705	0.885695	0.422013	0.148002	0.427782	0.778044	0.16639	0.572729	0.762747	0.457646	0.624632	0.865325	0.865001	0.10412	0.404324	0.739872	0.465328	0.580168	0.694131	0.521056	0.765102	0.772556	0.771995	0.929845	0.247163	0.564831	0.460369	0.178434	0.500174	0.81899	0.189839	0.906428	0.521094	0.724809	0.376852	0.371458	0.757456	0.697169	0.448368
DNASE1L1_E178_R	DNASE1L1	0.50301	0.641052	0.618339	0.220273	0.100485	0.802334	0.124206	0.627559	0.700658	0.149836	0.650649	0.704786	0.834095	0.692945	0.774624	0.154882	0.689883	0.0628531	0.731549	0.0738163	0.0909899	0.146134	0.0713255	0.11023	0.0854418	0.0317432	0.461562	0.0636992	0.219796	0.0727226	0.0739435	0.0940913	0.104985	0.648192	0.661417	0.720538	0.197312	0.175431	0.165484	0.155262	0.591646	0.599466	0.61797	0.482326	0.0913836	0.105073	0.0798863	0.0468077
DNASE1L1_P108_F	DNASE1L1	0.500588	0.499269	0.300955	0.0392802	0.0284217	0.450189	0.0264795	0.307608	0.0534106	0.0257135	0.192322	0.191177	0.33794	0.275158	0.355658	0.0585676	0.118608	0.0244452	0.239499	0.0288153	0.0424476	0.0444095	0.020416	0.0343304	0.0260071	0.0238703	0.161975	0.0214152	0.0461167	0.0295115	0.0218775	0.025814	0.0287878	0.257567	0.25019	0.402939	0.0171672	0.056437	0.0147511	0.0626473	0.130062	0.0623486	0.21894	0.0714558	0.0254338	0.0189991	0.0173602	0.0250469
DNASE1L1_P39_R	DNASE1L1	0.712169	0.757542	0.679691	0.0251691	0.0362893	0.771393	0.0200297	0.713155	0.706385	0.0351441	0.710322	0.504774	0.586725	0.599758	0.786507	0.1727	0.513189	0.0352162	0.60146	0.0397833	0.0625155	0.0676074	0.0382136	0.0580953	0.0370713	0.0303387	0.461267	0.0263318	0.261202	0.0441621	0.0453711	0.0297165	0.0949324	0.349992	0.57304	0.703957	0.0329725	0.213674	0.026422	0.120359	0.388955	0.450368	0.463458	0.355506	0.0396224	0.0437719	0.0195626	0.099223
DNMT1_P100_R	DNMT1	0.159095	0.100745	0.0564096	0.0837939	0.0562763	0.0611052	0.0475292	0.0419417	0.0441014	0.0424527	0.0422449	0.0418862	0.0472977	0.0372958	0.0573688	0.0617245	0.0747964	0.111531	0.0800155	0.0824557	0.0936948	0.0827996	0.0616281	0.0761068	0.0826923	0.078671	0.0671932	0.0606412	0.0820684	0.0628198	0.0614626	0.0787768	0.0881333	0.0493596	0.0522789	0.0447085	0.0422605	0.0391254	0.0576158	0.0312399	0.0479575	0.0479827	0.0264195	0.052141	0.0540903	0.0630331	0.03152	0.0515271
DNMT2_P199_F	DNMT2	0.875592	0.897369	0.892765	0.927816	0.773837	0.937821	0.864779	0.92602	0.817437	0.85927	0.840225	0.704713	0.717398	0.723564	0.800122	0.932071	0.90679	0.879161	0.543015	0.863996	0.861712	0.85856	0.212869	0.826999	0.89396	0.471485	0.844638	0.933749	0.849578	0.308253	0.799585	0.921107	0.812648	0.918974	0.645673	0.748939	0.314224	0.514314	0.854831	0.667164	0.357198	0.821625	0.728953	0.57496	0.466843	0.622628	0.152751	0.473752
DNMT3B_P352_R	DNMT3B	0.269434	0.231634	0.137219	0.224769	0.0378105	0.041502	0.0302613	0.0296016	0.0368903	0.11072	0.16231	0.0599017	0.0336503	0.0629237	0.0798406	0.0715951	0.0984066	0.107773	0.096216	0.0908364	0.137039	0.100628	0.0711587	0.0755388	0.0996941	0.065666	0.0902022	0.0428498	0.0560823	0.0613682	0.113032	0.0884297	0.105883	0.0406698	0.0831375	0.0470876	0.0505963	0.0569773	0.0672675	0.0422387	0.0416384	0.0510245	0.0847851	0.0889292	0.0398746	0.084679	0.0434063	0.0522912
DSC2_E90_F	DSC2	0.463005	0.451487	0.250414	0.16329	0.317127	0.795841	0.242213	0.326256	0.770147	0.265236	0.651977	0.724814	0.918805	0.776075	0.550103	0.927191	0.806678	0.848065	0.862132	0.812427	0.555414	0.881603	0.930613	0.92869	0.85984	0.929996	0.754085	0.940476	0.884488	0.930389	0.794761	0.72241	0.875447	0.862933	0.760988	0.878685	0.91294	0.793735	0.706471	0.923109	0.694818	0.694747	0.824915	0.314159	0.891758	0.834485	0.955215	0.717885
DSC2_P407_R	DSC2	0.890645	0.930856	0.95531	0.96364	0.914804	0.936416	0.947342	0.935245	0.919452	0.938982	0.8846	0.908206	0.862909	0.852867	0.943946	0.931061	0.906244	0.941675	0.933096	0.723113	0.912682	0.945386	0.939232	0.92418	0.887196	0.728726	0.934133	0.958578	0.948337	0.811277	0.890638	0.934803	0.78243	0.926233	0.883212	0.935346	0.810617	0.849587	0.92132	0.892289	0.811372	0.723512	0.708529	0.587452	0.865979	0.771992	0.963095	0.724089
DSG1_E292_F	DSG1	0.914608	0.897445	0.924487	0.959661	0.719199	0.771239	0.870951	0.870517	0.773521	0.865982	0.860087	0.649888	0.841009	0.591337	0.860988	0.352494	0.813849	0.803488	0.64481	0.705075	0.830636	0.825178	0.325866	0.654468	0.636801	0.39461	0.849142	0.73494	0.819326	0.698157	0.708434	0.631006	0.724395	0.703212	0.669641	0.458934	0.416344	0.836261	0.833408	0.797034	0.747311	0.597344	0.592056	0.621958	0.810334	0.796586	0.210385	0.681965
DSG1_P159_R	DSG1	0.82792	0.829727	0.83142	0.85537	0.584496	0.424297	0.484183	0.516997	0.475533	0.633356	0.552001	0.2508	0.0656371	0.177699	0.590905	0.0646726	0.385144	0.6748	0.238185	0.429373	0.75049	0.348602	0.0496325	0.271029	0.505709	0.125952	0.686995	0.130592	0.325524	0.503966	0.435297	0.301563	0.462837	0.126261	0.293843	0.472089	0.17914	0.318837	0.482538	0.0674073	0.365166	0.185704	0.167044	0.189096	0.398795	0.443413	0.516371	0.207338
DSP_P36_F	DSP	0.181775	0.158862	0.063614	0.0801225	0.0718452	0.121271	0.095978	0.082774	0.11939	0.147671	0.104872	0.787945	0.069163	0.56863	0.0835691	0.942755	0.630345	0.0751272	0.890081	0.0627898	0.126116	0.0999788	0.791401	0.069061	0.0558138	0.065198	0.0560596	0.0511221	0.10959	0.0708466	0.0820985	0.0687861	0.100968	0.186348	0.812708	0.106037	0.161815	0.807584	0.0416072	0.0771743	0.779842	0.0790153	0.0698883	0.083697	0.085643	0.0648795	0.0850048	0.0685633
DSP_P440_R	DSP	0.0435369	0.030124	0.0205608	0.0163117	0.0190684	0.0324914	0.0256898	0.01352	0.01696	0.0157154	0.0162743	0.172291	0.0164541	0.107299	0.0235346	0.0355535	0.279815	0.0503468	0.273964	0.0245626	0.0458939	0.0613912	0.253828	0.0380658	0.0436719	0.0333578	0.0958457	0.0412528	0.035754	0.0383319	0.0418548	0.0254067	0.0950894	0.0244384	0.125235	0.0166724	0.0166907	0.318187	0.0243807	0.0215408	0.259591	0.0217859	0.139583	0.0293329	0.0333974	0.0153232	0.0221392	0.0258442
DST_E31_F	DST	0.0882842	0.115884	0.0515253	0.0440116	0.0359312	0.0568666	0.0315648	0.0423553	0.0383938	0.0376931	0.0425916	0.775802	0.652865	0.794981	0.176901	0.902285	0.0533807	0.583006	0.872816	0.0558442	0.0551187	0.0516159	0.961531	0.0326536	0.158913	0.949425	0.650239	0.651747	0.0790229	0.94875	0.0344879	0.624311	0.720918	0.91263	0.772136	0.0376473	0.0294357	0.780017	0.0340371	0.954621	0.511393	0.039465	0.614762	0.0216345	0.57296	0.769275	0.456828	0.617622
DST_P262_R	DST	0.0457659	0.0590004	0.015361	0.0369846	0.0310478	0.038051	0.0287477	0.0216686	0.0387644	0.0228012	0.0224673	0.567608	0.441781	0.520945	0.0886506	0.871864	0.0466791	0.261304	0.809262	0.0477787	0.0359678	0.0286098	0.937854	0.031088	0.0411439	0.905055	0.0744939	0.589112	0.0411893	0.901239	0.0471269	0.0460597	0.148079	0.708859	0.627057	0.0277084	0.0127613	0.582685	0.0264598	0.919227	0.333509	0.0166913	0.423287	0.0194082	0.0273844	0.109752	0.0290135	0.480303
DUSP4_E61_F	DUSP4	0.237939	0.251596	0.0875136	0.167004	0.146323	0.176717	0.197512	0.118115	0.17657	0.18445	0.123847	0.10311	0.345714	0.348091	0.106942	0.0428335	0.0984423	0.112972	0.079249	0.151749	0.141036	0.140119	0.0360836	0.10649	0.0950215	0.0903969	0.0933817	0.0937946	0.144734	0.0691734	0.124032	0.0538505	0.145218	0.141078	0.168384	0.135873	0.246508	0.0452535	0.0856524	0.142365	0.116754	0.103542	0.0895985	0.149555	0.133592	0.110506	0.167603	0.110131
DUSP4_P925_R	DUSP4	0.0536701	0.0399613	0.0143026	0.02119	0.0191288	0.0254681	0.0136478	0.0144874	0.0145829	0.0171656	0.0138569	0.017479	0.840881	0.478025	0.0218414	0.516106	0.0278626	0.0261021	0.0423247	0.0729168	0.0262309	0.0304563	0.346081	0.0335824	0.0253239	0.0258869	0.0291067	0.325459	0.026413	0.0274263	0.0284916	0.0208026	0.114225	0.0152027	0.0200703	0.0146733	0.0133842	0.037757	0.021793	0.015224	0.159489	0.256381	0.400092	0.0178933	0.0229005	0.014649	0.0148167	0.0119147
E2F3_P840_R	E2F3	0.0736214	0.0704261	0.0347412	0.0254181	0.0922643	0.583527	0.0319718	0.0388948	0.152169	0.0369336	0.0368489	0.0345407	0.0284049	0.0297364	0.0345096	0.883289	0.0462844	0.0557569	0.0558122	0.0560915	0.0496746	0.043667	0.0295755	0.0406316	0.0491195	0.0385338	0.0493143	0.0306924	0.0628065	0.0372823	0.0528136	0.0371744	0.0472697	0.0336363	0.02393	0.0306758	0.0314985	0.0240334	0.0370537	0.0254741	0.0268548	0.0317522	0.0323247	0.0636944	0.0484708	0.0303845	0.0289224	0.0314951
E2F5_P516_R	E2F5	0.226812	0.226496	0.504821	0.649786	0.100581	0.0643531	0.401462	0.109989	0.173487	0.232771	0.599942	0.109382	0.0561074	0.135341	0.344121	0.0212521	0.116751	0.137775	0.147728	0.0645709	0.218925	0.202235	0.0476577	0.114453	0.155927	0.0590884	0.189017	0.144494	0.121001	0.0431547	0.200754	0.129693	0.196873	0.0979401	0.135652	0.0546749	0.0792502	0.128162	0.29991	0.0618553	0.090373	0.136432	0.116598	0.174072	0.123231	0.267505	0.0439797	0.0908451
EDN1_E50_R	EDN1	0.102328	0.114033	0.0899652	0.065539	0.0983889	0.110227	0.0881193	0.0806211	0.0746061	0.0594981	0.0867029	0.092827	0.0811782	0.604453	0.0796614	0.929723	0.146603	0.162905	0.108185	0.157752	0.164796	0.11921	0.776885	0.112334	0.216437	0.214432	0.140717	0.16538	0.0705477	0.141326	0.143533	0.15695	0.166795	0.0663065	0.074046	0.0823856	0.0715112	0.0439456	0.097404	0.0370423	0.123835	0.0903264	0.0803606	0.041235	0.0677893	0.0460588	0.068351	0.0823753
EDN1_P39_R	EDN1	0.0691603	0.0479487	0.0164002	0.0107621	0.0245074	0.0290435	0.0173693	0.0206595	0.019674	0.0193871	0.0240719	0.0305124	0.026769	0.119484	0.0258065	0.770172	0.0359684	0.0298182	0.0490117	0.0327988	0.0266521	0.0339961	0.455695	0.0371522	0.0333886	0.0412323	0.0287575	0.0257445	0.0235685	0.0400063	0.0304763	0.0314782	0.0265075	0.0210545	0.0256095	0.0227303	0.0296365	0.0203257	0.0210693	0.0193877	0.0174274	0.022095	0.120992	0.0154745	0.0203668	0.0146232	0.0226002	0.0211808
EDNRB_P148_R	EDNRB	0.925219	0.952407	0.967464	0.963115	0.93579	0.945522	0.93047	0.934149	0.899106	0.907348	0.948917	0.917434	0.881273	0.891397	0.934804	0.924561	0.947948	0.902625	0.897666	0.72092	0.934797	0.915774	0.924577	0.942727	0.860357	0.865641	0.949406	0.954677	0.925297	0.941175	0.903845	0.950536	0.872308	0.914606	0.668453	0.768753	0.818199	0.869128	0.908397	0.502332	0.889015	0.818038	0.767386	0.857752	0.931085	0.916417	0.922042	0.81316
EDNRB_P709_R	EDNRB	0.919952	0.927048	0.959228	0.974793	0.745691	0.778415	0.843434	0.817961	0.618078	0.8176	0.9264	0.46166	0.695772	0.427086	0.901278	0.149934	0.547666	0.786115	0.498843	0.622808	0.89668	0.878755	0.108891	0.464468	0.503049	0.213119	0.631724	0.874291	0.667398	0.899688	0.75324	0.457344	0.794964	0.566832	0.508538	0.218647	0.233254	0.780916	0.897529	0.213222	0.331234	0.84755	0.430971	0.674084	0.838806	0.79236	0.700021	0.603825
EFNA1_P591_R	EFNA1	0.0555845	0.0451839	0.0213584	0.0290293	0.0262061	0.164794	0.0146698	0.0463249	0.017236	0.0148096	0.0212117	0.74333	0.834601	0.912046	0.356057	0.907675	0.61483	0.0221449	0.931311	0.0213071	0.0252808	0.0235169	0.809884	0.024532	0.0253604	0.0312899	0.711123	0.0189469	0.0596349	0.0177779	0.0349974	0.0214505	0.0200566	0.0177954	0.710877	0.765006	0.0140422	0.833835	0.0164531	0.22115	0.153517	0.0134221	0.0180918	0.0147863	0.0224677	0.0311535	0.0188684	0.0224146
EFNA1_P7_F	EFNA1	0.0487228	0.0346265	0.0133734	0.0107358	0.045142	0.0311378	0.0218676	0.0198626	0.0302219	0.0175666	0.0190968	0.161414	0.255583	0.479892	0.0468873	0.261684	0.024946	0.0202155	0.678604	0.0167419	0.0296604	0.0303899	0.307239	0.0237303	0.0217834	0.0204266	0.320795	0.0199026	0.0195994	0.0198622	0.0301293	0.02044	0.0307722	0.0154402	0.125761	0.0167768	0.0159944	0.449262	0.0193763	0.0164688	0.142275	0.0124109	0.0217469	0.0192946	0.0182958	0.0116408	0.0137835	0.01438
EFNB1_E69_F	EFNB1	0.56403	0.605619	0.53149	0.0698274	0.0451101	0.55946	0.0325829	0.571532	0.600325	0.149936	0.560269	0.404629	0.79073	0.509579	0.52621	0.119563	0.518974	0.0566035	0.524532	0.0409816	0.092825	0.0313722	0.0307709	0.0619439	0.0518396	0.056503	0.284056	0.0452629	0.201682	0.0413157	0.0752659	0.0481824	0.0617231	0.408974	0.518204	0.209862	0.0345235	0.143161	0.0375874	0.0865489	0.29053	0.28436	0.333613	0.542284	0.0589514	0.0729119	0.0409425	0.0779252
EFNB1_P136_R	EFNB1	0.38634	0.473617	0.419331	0.0125523	0.029527	0.574007	0.0158263	0.511729	0.517992	0.0181131	0.469174	0.284963	0.701585	0.524371	0.419356	0.0504213	0.385533	0.0308143	0.429094	0.0335084	0.0309577	0.0352943	0.027452	0.0333885	0.0286007	0.0308329	0.193825	0.0241662	0.178326	0.03006	0.0325499	0.0323513	0.0500318	0.285511	0.444927	0.524428	0.0157833	0.116877	0.014776	0.0486452	0.166916	0.220262	0.247156	0.619459	0.0200309	0.0147984	0.0184034	0.0185573
EFNB1_P17_F	EFNB1	0.718139	0.727331	0.701717	0.158729	0.170756	0.789798	0.160288	0.765085	0.495553	0.152232	0.688794	0.561571	0.876617	0.752942	0.69299	0.374692	0.723011	0.298603	0.751159	0.286523	0.266736	0.309778	0.219299	0.290683	0.228836	0.235611	0.591804	0.14398	0.499288	0.269416	0.301041	0.260931	0.322849	0.627001	0.711749	0.587859	0.0860761	0.23215	0.111161	0.167532	0.470659	0.489811	0.517915	0.70628	0.139848	0.135507	0.125002	0.140092
EFNB3_E17_R	EFNB3	0.253153	0.345119	0.175318	0.175713	0.271253	0.30732	0.177023	0.188155	0.230671	0.203086	0.547668	0.258708	0.211699	0.675285	0.194247	0.819775	0.523877	0.406808	0.322761	0.396334	0.481112	0.419751	0.422895	0.385642	0.6244	0.452946	0.568144	0.519784	0.459328	0.483699	0.377756	0.337147	0.423701	0.455495	0.22538	0.303351	0.225166	0.634217	0.219153	0.241939	0.698445	0.2508	0.450131	0.334007	0.309333	0.333926	0.232147	0.321521
EFNB3_P442_R	EFNB3	0.122176	0.116708	0.0525047	0.0371342	0.0605	0.069626	0.114233	0.109359	0.0441043	0.069951	0.122936	0.119898	0.0401995	0.390127	0.0711052	0.78302	0.188322	0.0806131	0.0909485	0.087993	0.152898	0.131095	0.348785	0.0859894	0.239794	0.174944	0.359723	0.122689	0.0879654	0.112774	0.103128	0.0649588	0.116819	0.0840425	0.0579719	0.164328	0.0342188	0.0423186	0.0442738	0.101291	0.451522	0.225832	0.244692	0.121227	0.0758834	0.0760277	0.128703	0.112058
EGF_E339_F	EGF	0.937221	0.947535	0.965873	0.971215	0.951976	0.955065	0.958612	0.957109	0.962671	0.962905	0.953315	0.901805	0.932117	0.941497	0.957257	0.9481	0.964643	0.957018	0.953914	0.945126	0.95799	0.968941	0.962891	0.968457	0.949816	0.96719	0.963307	0.970197	0.972664	0.970947	0.960688	0.935513	0.954358	0.945866	0.926797	0.942536	0.966828	0.95138	0.869051	0.954586	0.918653	0.921531	0.931344	0.534443	0.952759	0.962958	0.957813	0.886896
EGF_P242_R	EGF	0.859754	0.894695	0.876246	0.883062	0.864713	0.808808	0.822449	0.74769	0.894154	0.86369	0.797008	0.757257	0.712822	0.474623	0.857652	0.908098	0.835919	0.800886	0.556072	0.846793	0.881919	0.768598	0.212716	0.606807	0.91274	0.864438	0.834441	0.850165	0.719063	0.696792	0.770213	0.817537	0.836047	0.722894	0.550251	0.268918	0.785679	0.541694	0.782259	0.813049	0.863961	0.808905	0.682117	0.792894	0.775023	0.689362	0.710883	0.434566
EGF_P413_F	EGF	0.800652	0.797685	0.803863	0.832404	0.605364	0.708336	0.649154	0.598022	0.225498	0.526783	0.529015	0.376695	0.0672424	0.153405	0.515355	0.0699795	0.439152	0.338531	0.443522	0.377516	0.729338	0.675888	0.0507079	0.354973	0.290015	0.362438	0.386823	0.394709	0.288585	0.840113	0.632232	0.80075	0.533925	0.517181	0.309615	0.33356	0.148498	0.240398	0.74319	0.202273	0.178387	0.658653	0.18349	0.186038	0.179018	0.361069	0.352167	0.263061
EGFR_E295_R	EGFR	0.0649154	0.0719189	0.0152179	0.0173292	0.0353395	0.0357485	0.0206223	0.0354352	0.017757	0.025465	0.0273762	0.540016	0.853196	0.566199	0.132242	0.820597	0.691392	0.75419	0.63278	0.345662	0.348267	0.185685	0.927036	0.856057	0.683133	0.875606	0.651974	0.889415	0.0229423	0.875889	0.532446	0.856756	0.630096	0.765556	0.593445	0.816271	0.936537	0.561951	0.28607	0.898539	0.557129	0.636897	0.73488	0.0166964	0.800155	0.756531	0.915455	0.601677
EGFR_P260_R	EGFR	0.102172	0.117278	0.0325457	0.0317253	0.0728477	0.126716	0.0233749	0.040845	0.238428	0.0424567	0.0340241	0.716108	0.930714	0.750089	0.327391	0.90377	0.823343	0.828483	0.790833	0.562538	0.358375	0.155769	0.951747	0.91995	0.822347	0.703854	0.65421	0.943348	0.527571	0.941338	0.0676109	0.915803	0.241709	0.870457	0.769008	0.912868	0.911399	0.756845	0.364653	0.936524	0.743651	0.786747	0.831245	0.0382981	0.674895	0.539424	0.423834	0.484437
EGR4_E70_F	EGR4	0.287656	0.28298	0.186469	0.267512	0.191096	0.242618	0.188533	0.19179	0.278977	0.249144	0.151145	0.330558	0.275373	0.335288	0.212457	0.516366	0.479658	0.255493	0.196494	0.2129	0.222914	0.421687	0.774154	0.192523	0.206319	0.1794	0.258052	0.230038	0.281962	0.686381	0.226949	0.260256	0.622868	0.16647	0.355063	0.360429	0.225697	0.142903	0.207385	0.178274	0.210126	0.135693	0.190218	0.206782	0.20263	0.249356	0.219806	0.167518
EGR4_P479_F	EGR4	0.0507851	0.0542081	0.0274359	0.0190494	0.0236179	0.0295621	0.0387202	0.0265525	0.0209395	0.0254887	0.028055	0.0292558	0.0296928	0.0374703	0.0360984	0.0260189	0.0357556	0.0267843	0.0317666	0.0336436	0.0297059	0.0463567	0.0518846	0.0365818	0.033379	0.0237285	0.0258293	0.028654	0.0195749	0.0348273	0.0439273	0.0336005	0.0228503	0.0139842	0.0206401	0.0183076	0.0211874	0.0119706	0.0152758	0.0155439	0.0141593	0.0184915	0.025955	0.0265642	0.0353247	0.0225379	0.0158961	0.0263944
EIF2AK2_E103_R	EIF2AK2	0.121738	0.106752	0.0438479	0.0302108	0.046499	0.0656038	0.042092	0.0403552	0.0590472	0.0621325	0.0544834	0.0450792	0.0351769	0.0389566	0.0563631	0.0428841	0.0500809	0.0503142	0.0511022	0.0636985	0.055967	0.0609263	0.0328316	0.0414879	0.0671102	0.0400544	0.0557645	0.0382986	0.0933139	0.0443265	0.0546592	0.0503423	0.0368447	0.0432166	0.0650654	0.0368421	0.0511153	0.0518411	0.043184	0.042687	0.0329762	0.038574	0.0387557	0.0403686	0.0556207	0.0416204	0.0376769	0.0499098
EIF2AK2_P313_F	EIF2AK2	0.12466	0.0659542	0.024847	0.0429329	0.0416768	0.0474271	0.0343665	0.0575684	0.0281194	0.0402209	0.0292654	0.0363207	0.0228647	0.0228856	0.0291742	0.03692	0.0481371	0.0441542	0.0388306	0.0599481	0.0681749	0.0562076	0.0293632	0.064454	0.0686323	0.0497416	0.0499432	0.0657368	0.083634	0.0437859	0.0662301	0.0523821	0.0455998	0.0271406	0.0234562	0.0239336	0.0255181	0.0249788	0.0472205	0.0283556	0.0203779	0.0437159	0.0217021	0.03501	0.0406212	0.0328703	0.0253037	0.0404315
ELK1_E156_F	ELK1	0.4886	0.523116	0.43809	0.167032	0.121212	0.272756	0.15097	0.453452	0.404141	0.139037	0.44452	0.371455	0.344588	0.344953	0.428834	0.210471	0.489157	0.164331	0.550015	0.112258	0.16931	0.119318	0.128164	0.206927	0.102479	0.111612	0.299233	0.135051	0.199964	0.0999154	0.130269	0.101661	0.230459	0.443211	0.238199	0.348622	0.137299	0.15906	0.177075	0.164634	0.22436	0.338768	0.284116	0.24979	0.174578	0.113038	0.119791	0.0894419
ELK1_E53_F	ELK1	0.638853	0.753898	0.704204	0.098275	0.141091	0.354731	0.101872	0.709592	0.667144	0.143245	0.701506	0.574245	0.745884	0.629426	0.728227	0.238183	0.712847	0.320097	0.770562	0.165938	0.192027	0.169809	0.171937	0.190821	0.131582	0.154978	0.546836	0.12273	0.459043	0.162879	0.247148	0.163252	0.396375	0.718511	0.331091	0.828315	0.0843469	0.262941	0.0951431	0.199345	0.312885	0.561426	0.558461	0.571072	0.142642	0.0684375	0.0939875	0.0736374
ELK1_P195_R	ELK1	0.528567	0.519068	0.468515	0.0173494	0.0409051	0.636566	0.0181758	0.550664	0.542526	0.0187058	0.543375	0.362814	0.638881	0.367505	0.551516	0.152506	0.603771	0.102322	0.565789	0.0451601	0.0510761	0.0415531	0.0418065	0.0560212	0.0415141	0.0392867	0.339779	0.0402457	0.200857	0.0448235	0.0643597	0.0376604	0.049716	0.498547	0.223556	0.788462	0.0497531	0.0998521	0.0159311	0.109906	0.186227	0.333551	0.365666	0.243929	0.0220545	0.0163539	0.0262348	0.0214471
ELK1_P569_R	ELK1	0.604895	0.70716	0.641934	0.0249209	0.0567245	0.734943	0.0512696	0.610066	0.623045	0.057953	0.468794	0.51745	0.71711	0.617762	0.598572	0.272794	0.655625	0.117943	0.564741	0.13004	0.105412	0.0708869	0.183121	0.198434	0.132336	0.233132	0.388689	0.124641	0.204612	0.218339	0.0957182	0.145002	0.0642491	0.553709	0.286639	0.682102	0.112544	0.19734	0.0493039	0.180989	0.347544	0.553725	0.268704	0.536547	0.0525476	0.0466264	0.1007	0.215044
ELK1_P6_R	ELK1	0.756481	0.804112	0.761694	0.0160691	0.0455368	0.830514	0.0417763	0.828002	0.733332	0.0417175	0.750771	0.72402	0.817792	0.714965	0.799251	0.151224	0.802306	0.0841354	0.833543	0.0526605	0.0375068	0.0882537	0.0665905	0.082703	0.0385007	0.0390484	0.581267	0.0719153	0.385356	0.0663774	0.0378862	0.0412643	0.0641092	0.80933	0.418086	0.847187	0.0474099	0.393863	0.0397456	0.173084	0.448841	0.686455	0.655806	0.836563	0.0470084	0.0420931	0.0569839	0.05465
ELK3_P514_F	ELK3	0.173281	0.156918	0.0620507	0.0982847	0.0956462	0.165646	0.34727	0.164868	0.151272	0.30376	0.0526324	0.161126	0.0518387	0.14359	0.456284	0.0771702	0.146465	0.0847199	0.118615	0.293429	0.161249	0.141399	0.0784475	0.159902	0.147803	0.106439	0.15908	0.110953	0.111784	0.0986194	0.256107	0.100339	0.250652	0.108167	0.161092	0.141305	0.0963954	0.113158	0.224309	0.0613002	0.0729174	0.140737	0.196022	0.101643	0.158325	0.162634	0.0573516	0.295744
ELL_P693_F	ELL	0.517812	0.387726	0.4464	0.472581	0.556488	0.436438	0.402345	0.408693	0.483778	0.45223	0.135752	0.210987	0.190475	0.312258	0.359027	0.657492	0.154786	0.171667	0.201755	0.214291	0.387008	0.29607	0.0314848	0.277437	0.142381	0.0894874	0.198161	0.0868028	0.100968	0.0522782	0.261503	0.366194	0.600716	0.260395	0.148403	0.0638453	0.0583764	0.0470278	0.30337	0.0422372	0.0566188	0.0992338	0.0668086	0.0968104	0.115179	0.212899	0.026061	0.138955
EMR3_E61_F	EMR3	0.298869	0.263651	0.236197	0.211405	0.0589401	0.220727	0.0700899	0.23288	0.0938661	0.276062	0.0510289	0.234103	0.0648626	0.190962	0.474996	0.100598	0.348156	0.190707	0.160854	0.390072	0.353201	0.390585	0.0277411	0.182479	0.25753	0.0751973	0.31958	0.151032	0.718413	0.0864786	0.318379	0.148186	0.413975	0.0689479	0.163434	0.0789655	0.0396918	0.110384	0.427059	0.0541435	0.132106	0.304638	0.175456	0.343905	0.142046	0.194208	0.0249626	0.183948
EMR3_P1297_R	EMR3	0.917589	0.943193	0.829112	0.834364	0.910925	0.941818	0.955909	0.943311	0.920687	0.940745	0.699746	0.784011	0.128777	0.631288	0.825258	0.652947	0.767364	0.945276	0.555645	0.680566	0.919431	0.906493	0.0958977	0.62894	0.929566	0.470563	0.93747	0.449275	0.872018	0.68577	0.846012	0.485801	0.899746	0.323496	0.487138	0.642547	0.192012	0.48567	0.80911	0.130661	0.863557	0.832767	0.397398	0.326658	0.528381	0.551586	0.709341	0.429445
EMR3_P39_R	EMR3	0.274483	0.294969	0.19772	0.176518	0.137272	0.173453	0.103894	0.100624	0.130889	0.15496	0.0998318	0.234735	0.0834088	0.178565	0.421749	0.192151	0.41796	0.301302	0.302369	0.420824	0.489694	0.520907	0.140109	0.252631	0.267803	0.173932	0.305427	0.246155	0.399206	0.197744	0.292807	0.354941	0.464682	0.223048	0.251575	0.14374	0.154619	0.210295	0.327545	0.0990137	0.225257	0.259446	0.220245	0.408768	0.175556	0.333249	0.0784343	0.28179
ENC1_P484_R	ENC1	0.077923	0.0682318	0.0250029	0.0358041	0.0306042	0.0429945	0.0262125	0.0239605	0.0231756	0.0250204	0.0278557	0.0466622	0.0349331	0.186291	0.139776	0.0388889	0.0450409	0.0400587	0.0547558	0.0459739	0.326649	0.0378326	0.0457145	0.0364521	0.048821	0.0380906	0.037817	0.0447766	0.0398135	0.0609422	0.0558242	0.048191	0.0377168	0.042667	0.0329615	0.044465	0.0351165	0.029592	0.0234165	0.0353559	0.743083	0.0328014	0.0283213	0.0283985	0.0443388	0.0251035	0.0496645	0.0438926
EPHA1_E46_R	EPHA1	0.0595339	0.0502687	0.0146515	0.0302735	0.0305824	0.0362344	0.0231415	0.0328889	0.0270813	0.0294002	0.0224746	0.0255382	0.0179328	0.0243975	0.0219638	0.0467984	0.0698467	0.0595223	0.0314449	0.0319407	0.0296538	0.0299675	0.0176188	0.0274107	0.0335008	0.0261356	0.0331125	0.0201854	0.0283815	0.0276407	0.0547683	0.0251728	0.0307331	0.0250465	0.0170798	0.0324331	0.0260918	0.0196319	0.0153334	0.0285229	0.015442	0.0152288	0.0222358	0.0199429	0.0424848	0.0243052	0.0222413	0.0216614
EPHA1_P119_R	EPHA1	0.0401514	0.031588	0.0127648	0.0151294	0.0158829	0.0247759	0.0127468	0.0131733	0.0127591	0.0218242	0.0131822	0.42858	0.017631	0.0173154	0.0174039	0.297725	0.0490876	0.0309546	0.0315131	0.0381379	0.0327203	0.0324973	0.0244363	0.0301326	0.0425952	0.0304644	0.0272733	0.0233946	0.0242981	0.0348688	0.0375936	0.041097	0.0390238	0.0206616	0.0263397	0.0197771	0.0137784	0.0257284	0.0203483	0.0183998	0.0173393	0.0132222	0.0260423	0.016367	0.013941	0.0119466	0.017055	0.0186187
EPHA2_P203_F	EPHA2	0.666833	0.675097	0.653052	0.512863	0.526429	0.855136	0.748902	0.627953	0.773168	0.469637	0.780543	0.851719	0.900365	0.86668	0.833784	0.859078	0.855028	0.873942	0.824236	0.850458	0.758373	0.684079	0.869137	0.342236	0.849569	0.88778	0.869226	0.903222	0.383386	0.787568	0.864098	0.539274	0.886153	0.697749	0.82984	0.904668	0.186375	0.662658	0.761692	0.897994	0.820681	0.760098	0.849819	0.317815	0.795271	0.866063	0.633744	0.581054
EPHA2_P340_R	EPHA2	0.529898	0.479794	0.359709	0.392788	0.306822	0.250106	0.633684	0.45396	0.578017	0.441226	0.366347	0.490978	0.125745	0.646697	0.585381	0.651565	0.333879	0.397856	0.600389	0.449338	0.420346	0.698716	0.343133	0.167148	0.502501	0.759343	0.689406	0.276973	0.175568	0.420143	0.511119	0.367287	0.733363	0.468083	0.365084	0.64952	0.0596488	0.26589	0.525867	0.801534	0.609157	0.422191	0.67174	0.101721	0.790489	0.527055	0.817771	0.38506
EPHA3_E156_R	EPHA3	0.133782	0.102097	0.0569509	0.0444926	0.0377185	0.058938	0.0675151	0.11387	0.0737316	0.0462274	0.0269502	0.706069	0.928649	0.525642	0.392671	0.806886	0.616913	0.0926476	0.75183	0.0553747	0.153662	0.642868	0.78911	0.493016	0.112149	0.926274	0.668774	0.1253	0.0616672	0.70587	0.604474	0.630216	0.0826112	0.801052	0.0970691	0.677605	0.0864315	0.532577	0.559709	0.297059	0.0983374	0.698031	0.0508605	0.0253753	0.12416	0.0539466	0.599303	0.414801
EPHA3_P106_R	EPHA3	0.134463	0.152636	0.143805	0.133922	0.0856386	0.0568718	0.133194	0.0504362	0.0740248	0.0757888	0.0523794	0.74278	0.956509	0.869405	0.53167	0.96197	0.764874	0.0359804	0.892083	0.0443224	0.218778	0.691835	0.961862	0.870393	0.719661	0.95579	0.663134	0.715336	0.0898154	0.967934	0.0881584	0.642071	0.0862096	0.907614	0.847055	0.837729	0.0919817	0.84247	0.723842	0.0461188	0.074485	0.784834	0.0460606	0.0598493	0.060453	0.083475	0.877766	0.264833
EPHA5_E158_R	EPHA5	0.0622669	0.0871247	0.0192034	0.0156282	0.25091	0.025684	0.0158615	0.0553924	0.0197641	0.0278593	0.129694	0.544415	0.801561	0.570643	0.17378	0.820603	0.569184	0.685788	0.717943	0.0297004	0.206864	0.064585	0.943751	0.396698	0.344	0.530029	0.62336	0.846504	0.149703	0.890841	0.379359	0.522769	0.0327958	0.841031	0.429106	0.764438	0.400944	0.481584	0.288717	0.762853	0.537927	0.237425	0.67987	0.236051	0.693045	0.391226	0.837519	0.397843
EPHA5_P66_F	EPHA5	0.631324	0.632984	0.522661	0.561165	0.644588	0.478704	0.72276	0.498186	0.627139	0.583508	0.746893	0.744738	0.748028	0.723616	0.627798	0.896865	0.847814	0.8308	0.847929	0.518707	0.692149	0.876132	0.905709	0.81003	0.859648	0.927552	0.837349	0.878737	0.866628	0.883533	0.871288	0.818717	0.579598	0.886596	0.734427	0.879453	0.910387	0.836395	0.764364	0.853306	0.582198	0.64702	0.850985	0.515082	0.709314	0.892896	0.883172	0.716729
EPHA7_E6_F	EPHA7	0.0823156	0.110093	0.0203514	0.0279812	0.0498264	0.05452	0.0464634	0.047843	0.0800187	0.0465934	0.362892	0.443005	0.737221	0.634131	0.175087	0.813398	0.503839	0.668137	0.569449	0.635902	0.373642	0.48282	0.870671	0.546374	0.701291	0.833077	0.506318	0.724366	0.0444146	0.864249	0.277231	0.604045	0.64845	0.788528	0.60461	0.797727	0.801773	0.41681	0.344193	0.860185	0.642991	0.536172	0.551403	0.0443102	0.102094	0.688102	0.867119	0.580074
EPHA7_P205_R	EPHA7	0.0985322	0.116058	0.0330225	0.0318616	0.0398101	0.0499766	0.0283172	0.0292301	0.0456239	0.0576782	0.140935	0.458237	0.816629	0.672299	0.114054	0.865921	0.537765	0.740407	0.588821	0.12854	0.361739	0.0626544	0.910759	0.646794	0.752752	0.868063	0.560937	0.795109	0.0578646	0.920197	0.503928	0.612946	0.0582469	0.840227	0.219273	0.730361	0.0818483	0.508803	0.40933	0.901136	0.664976	0.593208	0.403847	0.0430653	0.704476	0.0340772	0.771295	0.548279
EPHA8_P256_F	EPHA8	0.163708	0.157744	0.0833092	0.1607	0.12896	0.0858936	0.0612017	0.0850334	0.105006	0.0829159	0.0718546	0.434646	0.579393	0.482978	0.234441	0.64915	0.477386	0.634119	0.461224	0.470512	0.244611	0.278951	0.624739	0.438874	0.429328	0.636284	0.30091	0.130458	0.114021	0.333944	0.292044	0.420506	0.521672	0.50165	0.428644	0.325438	0.311079	0.421682	0.216288	0.457473	0.370894	0.346446	0.260963	0.128478	0.122562	0.386911	0.543019	0.257112
EPHA8_P456_R	EPHA8	0.800708	0.810024	0.795151	0.856596	0.788207	0.6167	0.795312	0.897826	0.816009	0.70408	0.547184	0.89879	0.77864	0.901978	0.859306	0.932249	0.874638	0.910189	0.748208	0.917466	0.873977	0.864941	0.950692	0.832345	0.853628	0.915266	0.853659	0.516564	0.90849	0.266332	0.889947	0.822808	0.905763	0.646492	0.918965	0.802501	0.224875	0.884095	0.847145	0.884942	0.845455	0.719418	0.901395	0.45966	0.373783	0.868892	0.802751	0.429101
EPHB1_E202_R	EPHB1	0.699811	0.654533	0.719642	0.786487	0.660943	0.698587	0.710579	0.702254	0.799438	0.790144	0.658609	0.564065	0.40121	0.512823	0.590082	0.352795	0.718365	0.699561	0.553337	0.808399	0.681297	0.645704	0.566596	0.603818	0.673898	0.525199	0.607747	0.595962	0.854553	0.474692	0.592997	0.478683	0.643439	0.588276	0.685384	0.727349	0.611289	0.838946	0.51169	0.653939	0.859436	0.55393	0.65498	0.745808	0.583528	0.785506	0.587757	0.390857
EPHB1_P503_F	EPHB1	0.182799	0.119791	0.127842	0.0924905	0.0358278	0.0433234	0.0419109	0.0422587	0.0485255	0.0392767	0.0598288	0.0604539	0.045859	0.0660266	0.0709541	0.0506597	0.0777628	0.0735824	0.0685336	0.054182	0.0751488	0.0551145	0.0602164	0.0633278	0.0741836	0.051821	0.0610202	0.0548843	0.0478039	0.0506491	0.0595547	0.0549206	0.0651037	0.0348731	0.0524153	0.0421516	0.0465942	0.0332447	0.0802907	0.0412177	0.0274588	0.0464959	0.0395534	0.0509649	0.0373066	0.0557737	0.0369314	0.0364516
EPHB2_E297_F	EPHB2	0.085101	0.0561158	0.0149802	0.0175565	0.0252831	0.030331	0.0142718	0.0184022	0.0140293	0.0185511	0.0200302	0.0188511	0.0190613	0.0229709	0.02612	0.426338	0.441701	0.0215717	0.023607	0.0210703	0.0483592	0.0249559	0.0167327	0.0272753	0.0292356	0.0206588	0.0176093	0.0181629	0.0287152	0.0188411	0.0201287	0.0198377	0.165607	0.0171227	0.0180432	0.0174883	0.0138459	0.557291	0.0121589	0.0206629	0.435107	0.0146262	0.72424	0.0187514	0.0251526	0.0159842	0.0191096	0.0223345
EPHB2_P165_R	EPHB2	0.103345	0.121828	0.0307989	0.0347928	0.0525819	0.0673542	0.0401986	0.0442762	0.0460166	0.0517621	0.048355	0.0642116	0.0477215	0.0685437	0.0434136	0.446129	0.582548	0.039979	0.0644379	0.0644357	0.0442715	0.0419748	0.0495534	0.0417002	0.0458891	0.0421423	0.069426	0.0634957	0.058828	0.0379425	0.0341195	0.0399368	0.037059	0.0756279	0.0376042	0.0495514	0.0687733	0.754749	0.0330377	0.0406297	0.0712354	0.0310803	0.833949	0.135149	0.0422239	0.0532038	0.0550891	0.0910473
EPHB3_E0_F	EPHB3	0.105095	0.0513751	0.0226224	0.019363	0.0367823	0.0541806	0.0277922	0.0344846	0.0431253	0.0437487	0.0736829	0.836012	0.954782	0.863351	0.277553	0.948799	0.0266432	0.0218437	0.912269	0.0280449	0.351033	0.589246	0.963257	0.508155	0.865885	0.956744	0.0466741	0.903731	0.023906	0.0209834	0.0384331	0.299598	0.876239	0.792923	0.899474	0.030038	0.317811	0.65369	0.0308659	0.0383193	0.0132835	0.709099	0.0298791	0.0349925	0.69539	0.0407946	0.0478348	0.101293
EPHB3_P569_R	EPHB3	0.158937	0.117225	0.0530741	0.0625751	0.0407628	0.0415893	0.058376	0.105351	0.0369351	0.0439854	0.0486988	0.705991	0.913963	0.770388	0.126009	0.918843	0.0342112	0.250609	0.201424	0.0589586	0.0915144	0.0883281	0.534	0.0610936	0.0431016	0.0569853	0.176439	0.0685946	0.317848	0.256282	0.0839697	0.0500398	0.0640939	0.195161	0.361598	0.0245024	0.0142082	0.401119	0.131171	0.0250693	0.0201491	0.312302	0.0349751	0.0318457	0.350567	0.034881	0.442647	0.130965
EPHB4_E476_R	EPHB4	0.300396	0.264276	0.179307	0.272322	0.117061	0.212528	0.103605	0.119057	0.169851	0.209908	0.112505	0.709101	0.866893	0.794242	0.329768	0.642869	0.795834	0.0801908	0.782207	0.0855913	0.355798	0.203246	0.887682	0.535308	0.105672	0.0287682	0.391879	0.105301	0.0352348	0.139552	0.0920338	0.0713805	0.21033	0.236702	0.731279	0.117264	0.190529	0.63257	0.146586	0.134579	0.7114	0.745853	0.0445697	0.0741207	0.147604	0.139426	0.139679	0.10921
EPHB4_P313_R	EPHB4	0.0745892	0.0971729	0.0607215	0.057737	0.0660343	0.0842007	0.0526166	0.0775911	0.0824135	0.0573221	0.0540655	0.792035	0.897568	0.852178	0.470113	0.849154	0.230207	0.787659	0.810836	0.0651621	0.333515	0.107802	0.915893	0.143328	0.253323	0.0573997	0.267911	0.668695	0.0725206	0.082176	0.0962628	0.175407	0.767238	0.826728	0.746869	0.0707934	0.0608075	0.848364	0.0528144	0.0335203	0.860959	0.876538	0.663639	0.0418464	0.0815441	0.044518	0.0519594	0.0472847
EPHB6_E342_F	EPHB6	0.137503	0.0783293	0.0498616	0.0317	0.0376473	0.0541646	0.0235778	0.113382	0.075823	0.0292537	0.0851201	0.101767	0.099594	0.583056	0.162669	0.877559	0.301354	0.409783	0.0652227	0.0438835	0.0431393	0.0636734	0.0323617	0.037472	0.13666	0.0354432	0.0524033	0.0369526	0.0984542	0.0413918	0.0541336	0.037176	0.261898	0.0576414	0.0519244	0.04688	0.0312164	0.0384998	0.0325917	0.0359768	0.452581	0.124595	0.0718424	0.0404845	0.057909	0.0244504	0.0306414	0.111882
EPHB6_P827_R	EPHB6	0.0506996	0.0408969	0.022785	0.0162851	0.0328401	0.0311488	0.0260632	0.0211758	0.019402	0.0177749	0.0262077	0.0242142	0.0187455	0.0207106	0.0200371	0.0261039	0.0273299	0.0330789	0.0294049	0.0329489	0.0395282	0.0287167	0.0206136	0.0301865	0.0259593	0.0241476	0.0317792	0.0266248	0.0510032	0.0297109	0.0397259	0.0264296	0.0303622	0.021263	0.0184934	0.0156404	0.012818	0.0165707	0.0145214	0.0151431	0.0144974	0.0120624	0.0135827	0.0178758	0.0145056	0.0136437	0.0156538	0.0130502
EPHX1_E152_F	EPHX1	0.805054	0.773105	0.749857	0.765032	0.21035	0.352755	0.235241	0.245642	0.119924	0.349915	0.4874	0.15846	0.0414734	0.215232	0.434015	0.0437463	0.180023	0.393082	0.15706	0.337866	0.640201	0.380679	0.0693807	0.189416	0.136707	0.103493	0.386642	0.127479	0.160347	0.0860866	0.505597	0.241062	0.309739	0.199784	0.256798	0.144708	0.0794377	0.18489	0.460861	0.0521842	0.127258	0.409549	0.134858	0.210372	0.194426	0.223514	0.0376346	0.137364
EPHX1_P1358_R	EPHX1	0.760726	0.725033	0.747549	0.752018	0.211116	0.215596	0.260175	0.247731	0.125418	0.269528	0.572464	0.302902	0.0831382	0.17971	0.515311	0.280819	0.285387	0.49506	0.464396	0.565917	0.618732	0.574933	0.0900915	0.473913	0.301227	0.184178	0.328807	0.349755	0.57904	0.158471	0.52299	0.32542	0.32538	0.146207	0.274524	0.654388	0.105799	0.293298	0.456398	0.104082	0.158536	0.436879	0.103559	0.303978	0.193869	0.32863	0.0764739	0.152509
EPHX1_P22_F	EPHX1	0.91419	0.934982	0.937676	0.929484	0.748317	0.727975	0.674177	0.840143	0.694152	0.75496	0.756425	0.611416	0.274994	0.332307	0.811609	0.582358	0.822623	0.799407	0.558797	0.805616	0.902786	0.824283	0.135592	0.530185	0.399756	0.32642	0.692099	0.354519	0.875607	0.298693	0.747494	0.591474	0.630176	0.266713	0.504751	0.645903	0.765688	0.495852	0.807032	0.157313	0.448784	0.831758	0.301696	0.625057	0.789263	0.584437	0.408454	0.417493
EPM2A_P113_F	EPM2A	0.144754	0.095252	0.0630742	0.0369151	0.0698467	0.0711702	0.0411737	0.0541474	0.0736148	0.0564302	0.0571407	0.0638614	0.0734177	0.0603249	0.0912335	0.0475781	0.114721	0.0497397	0.0946346	0.080494	0.0965988	0.0999924	0.0870222	0.0809943	0.0702659	0.0513743	0.112478	0.0958952	0.0769718	0.0559827	0.0607572	0.126116	0.106704	0.045905	0.0761714	0.0630365	0.0662872	0.0450498	0.0511696	0.0481979	0.0498525	0.078896	0.0448082	0.0578068	0.0759311	0.0639368	0.0614228	0.0801743
EPM2A_P64_R	EPM2A	0.0687996	0.0538756	0.0205397	0.0213451	0.0278578	0.0313156	0.0249458	0.0210405	0.0195258	0.024575	0.0240976	0.0294013	0.0266114	0.0231875	0.0269974	0.0237972	0.0336848	0.0319495	0.0364378	0.033047	0.0376971	0.0357067	0.0251946	0.0272136	0.0273356	0.024717	0.0331055	0.0427503	0.0319184	0.0336696	0.0363022	0.029666	0.0379571	0.0219785	0.0355818	0.0244345	0.0322132	0.0210651	0.0295622	0.0224464	0.0221077	0.0246779	0.0206398	0.0255997	0.0230531	0.0209499	0.0198762	0.0326581
EPO_E244_R	EPO	0.133195	0.0805633	0.029427	0.0640337	0.0353327	0.0815218	0.0411716	0.0597488	0.0210267	0.0331766	0.106072	0.760336	0.682192	0.609678	0.246271	0.590238	0.811889	0.596713	0.855092	0.422631	0.43192	0.0631832	0.893878	0.845382	0.631779	0.0338041	0.817457	0.0538517	0.0444132	0.128855	0.0730899	0.16421	0.0515021	0.293234	0.283116	0.655321	0.0660925	0.728301	0.266248	0.0561477	0.778494	0.75441	0.717743	0.0238284	0.0347171	0.0612651	0.786663	0.468595
EPO_P162_R	EPO	0.254168	0.206822	0.11289	0.181028	0.103211	0.148716	0.0949703	0.249466	0.187926	0.170117	0.103807	0.64142	0.339331	0.567954	0.279807	0.495157	0.504916	0.191384	0.620507	0.143591	0.427735	0.203332	0.775337	0.554143	0.262106	0.839027	0.588059	0.160163	0.397267	0.69038	0.151717	0.124137	0.104198	0.516936	0.318574	0.695958	0.138895	0.551325	0.1181	0.131433	0.616192	0.256153	0.532486	0.136465	0.238496	0.0878508	0.10121	0.550928
EPS8_E231_F	EPS8	0.229134	0.26359	0.114349	0.142208	0.132168	0.153723	0.120129	0.135737	0.191508	0.149691	0.158666	0.366693	0.141707	0.141753	0.16651	0.500704	0.126868	0.673959	0.123709	0.177452	0.170297	0.126212	0.842662	0.130739	0.113987	0.196826	0.13533	0.818569	0.11924	0.372177	0.133471	0.22703	0.229288	0.168489	0.249106	0.243371	0.241201	0.422511	0.603298	0.126694	0.495067	0.153614	0.129573	0.172301	0.219202	0.150768	0.573511	0.306011
EPS8_P437_F	EPS8	0.222731	0.213863	0.103758	0.0934525	0.142095	0.103062	0.0874521	0.0824557	0.150601	0.136295	0.53873	0.416221	0.0572418	0.0631502	0.181715	0.771652	0.235948	0.784445	0.121059	0.193273	0.146454	0.745578	0.962313	0.122619	0.0965842	0.786635	0.102296	0.945135	0.135852	0.93363	0.213056	0.0814396	0.199134	0.0869046	0.134991	0.06084	0.267961	0.742582	0.691669	0.0601556	0.729647	0.104439	0.315011	0.0879047	0.883187	0.0871546	0.942851	0.219592
ER_seq_a1_S60_F	ESR1	0.115674	0.137169	0.0531635	0.0757511	0.0516086	0.0731978	0.0456692	0.0636205	0.0679987	0.0585495	0.0609672	0.505125	0.772588	0.718291	0.218587	0.904955	0.280796	0.0502524	0.0663107	0.0646124	0.183416	0.0673712	0.0678293	0.0414969	0.0558169	0.0647192	0.329225	0.0606917	0.0661228	0.0522038	0.0595494	0.0663755	0.192564	0.0999725	0.0884787	0.0637309	0.0567061	0.804499	0.0654231	0.0400662	0.758987	0.401323	0.696983	0.053043	0.0737027	0.0812137	0.0793659	0.0369263
ERBB2_P59_R	ERBB2	0.0425857	0.0269871	0.0118336	0.00967536	0.0170209	0.0191489	0.0124747	0.0116347	0.0111721	0.0119319	0.0143462	0.0143362	0.0130727	0.015544	0.0152035	0.0242612	0.0247535	0.0243128	0.0268871	0.0270164	0.0239447	0.0270671	0.0226118	0.024254	0.0274723	0.0241665	0.020327	0.0205748	0.0263237	0.0252118	0.0260734	0.0265879	0.0228659	0.0156237	0.0146959	0.0129055	0.0131461	0.0129769	0.0120658	0.0139002	0.0132214	0.0114147	0.011882	0.0128784	0.0141674	0.0123608	0.0121931	0.0130268
ERBB3_E331_F	ERBB3	0.123322	0.0719185	0.0223498	0.021105	0.0515172	0.0464977	0.0286665	0.0291042	0.026235	0.0531537	0.0371797	0.506883	0.602873	0.575873	0.210244	0.889263	0.583124	0.628439	0.698622	0.0769033	0.358671	0.0721949	0.751352	0.0846333	0.25131	0.0642378	0.0606136	0.045168	0.0412295	0.0409037	0.05024	0.0585316	0.104077	0.525461	0.775144	0.0322803	0.0396226	0.726261	0.0609769	0.0333762	0.885519	0.514008	0.0142712	0.0291368	0.0411725	0.283523	0.0386095	0.0222105
ERBB3_P870_R	ERBB3	0.117639	0.109849	0.0861886	0.0238253	0.0247786	0.0489054	0.0331108	0.0461752	0.182879	0.0513092	0.0356491	0.542965	0.0303252	0.90298	0.150423	0.30099	0.880787	0.503257	0.0434586	0.0847307	0.276452	0.0605494	0.0348476	0.0643296	0.160732	0.0485743	0.0622501	0.60153	0.0611338	0.0328083	0.175801	0.0481469	0.820169	0.03402	0.707825	0.189028	0.0222502	0.544144	0.0575936	0.029095	0.486531	0.166145	0.226853	0.0552255	0.411721	0.415069	0.0239221	0.079277
ERBB4_P255_F	ERBB4	0.0812775	0.0849974	0.0213636	0.0223426	0.0436885	0.0311847	0.0199562	0.0288978	0.0316553	0.0303494	0.0202572	0.72088	0.898733	0.758977	0.22819	0.914902	0.515829	0.789456	0.821522	0.0421231	0.463057	0.0965717	0.947033	0.820601	0.824986	0.847884	0.568074	0.894929	0.0236959	0.939111	0.0637899	0.597122	0.0438553	0.840737	0.665286	0.789815	0.726837	0.791216	0.506168	0.919354	0.777062	0.776419	0.789186	0.0290703	0.622066	0.765885	0.927666	0.596719
ERBB4_P541_F	ERBB4	0.0499216	0.0811804	0.0163374	0.0145871	0.0313961	0.0435115	0.0171158	0.0185071	0.0232092	0.0345708	0.0148259	0.716487	0.915494	0.749121	0.290669	0.926804	0.750511	0.793822	0.844597	0.481338	0.450716	0.0359912	0.961275	0.87967	0.859436	0.939076	0.589074	0.911853	0.0225592	0.947834	0.532259	0.836148	0.604639	0.871454	0.726708	0.888292	0.65879	0.801159	0.428304	0.919578	0.784392	0.73682	0.806556	0.533983	0.816077	0.833944	0.945375	0.548039
ERCC1_P354_F	ERCC1	0.0725202	0.0541693	0.0161083	0.019282	0.0210176	0.031474	0.229637	0.0196503	0.652345	0.0237507	0.0147946	0.033	0.0395851	0.0450658	0.0322323	0.133766	0.0637693	0.100033	0.0693603	0.0759622	0.045986	0.05981	0.106407	0.0892599	0.102283	0.0963653	0.0637084	0.0725448	0.105285	0.120308	0.0665085	0.0272557	0.0364809	0.0498517	0.0296184	0.0525017	0.0308497	0.0470645	0.0272926	0.0562215	0.0452465	0.0380854	0.0458899	0.019038	0.04775	0.05137	0.0207498	0.0329428
ERCC1_P440_R	ERCC1	0.430655	0.300983	0.0996363	0.151267	0.0426615	0.062501	0.451758	0.0755132	0.350374	0.12873	0.0338235	0.0408954	0.0237531	0.0359225	0.126335	0.0515234	0.086529	0.190087	0.0577584	0.18869	0.272263	0.106828	0.0258581	0.0579379	0.0915528	0.0448575	0.0972757	0.0657711	0.0724149	0.0566713	0.198043	0.0889974	0.165627	0.0326361	0.060695	0.0434742	0.0274361	0.0597715	0.147409	0.0217085	0.0524742	0.0490369	0.050762	0.0426993	0.0479648	0.0629516	0.0234261	0.0381007
ERCC3_P1210_R	ERCC3	0.923251	0.936743	0.781503	0.676703	0.938292	0.943601	0.962179	0.948708	0.954082	0.921287	0.823757	0.629489	0.24807	0.713613	0.893368	0.881295	0.822439	0.917021	0.563573	0.924053	0.880352	0.80211	0.228354	0.63323	0.868065	0.664955	0.755949	0.50939	0.907452	0.333822	0.899589	0.751225	0.931235	0.487288	0.629212	0.890398	0.556227	0.729027	0.868779	0.377963	0.898696	0.907347	0.746817	0.634399	0.795375	0.676685	0.754346	0.484623
ERCC6_P698_R	ERCC6	0.379931	0.404211	0.141776	0.257965	0.418113	0.256541	0.256001	0.253609	0.419212	0.292469	0.223764	0.181489	0.0877863	0.189695	0.169248	0.0897985	0.125566	0.122675	0.138523	0.250221	0.21409	0.174035	0.0647096	0.149644	0.178711	0.115041	0.17066	0.153864	0.194804	0.145152	0.161601	0.123015	0.209035	0.177631	0.141616	0.283857	0.33534	0.211133	0.268789	0.15292	0.249342	0.185411	0.199178	0.178893	0.163419	0.191874	0.235085	0.195791
ERG_E28_F	ERG	0.338011	0.331952	0.104105	0.0766806	0.141465	0.696694	0.548151	0.512876	0.0300329	0.0698917	0.444189	0.822548	0.939467	0.878035	0.479602	0.945525	0.813737	0.892089	0.904011	0.70984	0.703444	0.75472	0.947413	0.919403	0.93328	0.932972	0.735961	0.955948	0.11396	0.935502	0.775773	0.929939	0.234733	0.94409	0.78505	0.489175	0.846836	0.764021	0.718144	0.950708	0.832239	0.863539	0.790426	0.800781	0.122092	0.85355	0.948491	0.784474
ERN1_P809_R	ERN1	0.445304	0.36243	0.223335	0.171615	0.508391	0.238387	0.322259	0.39389	0.0728965	0.28529	0.0736728	0.0636726	0.0384274	0.210223	0.212293	0.0561318	0.0907525	0.147201	0.0701467	0.335183	0.377276	0.105974	0.0270099	0.0917222	0.110992	0.0438038	0.0921614	0.0594448	0.0765683	0.0881694	0.263547	0.104768	0.157294	0.0413599	0.0827521	0.0307353	0.0141149	0.084198	0.110407	0.0258612	0.187896	0.0422864	0.0514175	0.0359873	0.0590069	0.0699266	0.0258569	0.0232247
ESR1_E298_R	ESR1	0.0456863	0.0529376	0.0289012	0.0187484	0.0313596	0.0268201	0.0182114	0.019602	0.0237808	0.0175752	0.0298132	0.645448	0.90663	0.838075	0.347864	0.910131	0.478675	0.0388734	0.730786	0.0638419	0.116499	0.0338707	0.0330124	0.0322297	0.0442031	0.0322318	0.0616111	0.0427671	0.039762	0.0301893	0.0426436	0.0575043	0.644023	0.0444902	0.364231	0.0223183	0.0363024	0.785832	0.0266447	0.028545	0.863145	0.758378	0.406054	0.0256598	0.0427915	0.0321266	0.0251022	0.032216
ESR1_P151_R	ESR1	0.208583	0.130286	0.176569	0.107215	0.0400814	0.219501	0.0899922	0.0543343	0.0290897	0.0911233	0.140483	0.792679	0.933559	0.897667	0.592173	0.951167	0.862063	0.076956	0.790738	0.149924	0.235308	0.193755	0.0437572	0.152116	0.160549	0.0518133	0.546328	0.0980379	0.0787713	0.0410638	0.161347	0.720636	0.896394	0.661595	0.722612	0.111119	0.0373569	0.827183	0.259141	0.0369916	0.909989	0.823518	0.843391	0.0546353	0.0529693	0.266034	0.7606	0.147446
ESR2_E66_F	ESR2	0.075128	0.0406166	0.0195342	0.0170428	0.018732	0.0282884	0.0129407	0.0177622	0.0179477	0.0147361	0.0260478	0.025269	0.017135	0.0231523	0.0234449	0.0222528	0.0234879	0.0196174	0.028806	0.0256383	0.0245365	0.0248951	0.0204825	0.0300588	0.0240043	0.025132	0.0284373	0.0169938	0.048898	0.0306132	0.0227034	0.023144	0.0213112	0.0157396	0.0209185	0.0164397	0.0231988	0.36944	0.0125407	0.0202425	0.144776	0.0258292	0.0155251	0.0163793	0.0264657	0.0216919	0.0187715	0.0160187
ESR2_P162_F	ESR2	0.186642	0.0656612	0.0647916	0.0513122	0.0461672	0.0731944	0.0408551	0.0385064	0.0813129	0.0819074	0.0547637	0.0586344	0.0665488	0.0610399	0.069899	0.0296198	0.0467408	0.0383637	0.0511174	0.072617	0.0566937	0.0710662	0.0469476	0.0500587	0.053399	0.0383089	0.059035	0.0527186	0.252409	0.0435924	0.0417353	0.0405938	0.0576958	0.0530693	0.0746398	0.0454881	0.0320883	0.193993	0.0325639	0.0577129	0.0563242	0.0760813	0.0739075	0.0607716	0.0403548	0.0485605	0.0456174	0.0511824
ETS1_E253_R	ETS1	0.218789	0.245886	0.190484	0.190221	0.13983	0.190258	0.127706	0.146859	0.156194	0.19985	0.126007	0.0765436	0.04533	0.0819059	0.148329	0.0600182	0.105334	0.147939	0.14127	0.170034	0.155571	0.130238	0.0774988	0.10358	0.0902537	0.0649423	0.100571	0.129804	0.120899	0.0974984	0.15775	0.0864941	0.118948	0.057872	0.144294	0.0935017	0.0689234	0.0619418	0.104096	0.0978937	0.107902	0.155193	0.169741	0.0927866	0.129301	0.0661809	0.0869631	0.206936
ETS1_P559_R	ETS1	0.0556055	0.0544994	0.0187884	0.0143279	0.0290476	0.0399026	0.0168744	0.0229222	0.0226278	0.0235613	0.02288	0.0281986	0.0263691	0.0262047	0.0275079	0.0235596	0.0338893	0.0382292	0.0411196	0.0327003	0.0299338	0.0246865	0.0185116	0.0282451	0.0270109	0.0207498	0.035522	0.0294764	0.0319682	0.0186938	0.031383	0.0227114	0.0330971	0.015805	0.0235244	0.0243182	0.0157943	0.0133829	0.0204923	0.0183345	0.0263083	0.0162531	0.0192936	0.0219926	0.0152287	0.015015	0.0144592	0.0201289
ETS2_P684_F	ETS2	0.0674897	0.0533903	0.0141938	0.0197918	0.0269827	0.0352694	0.0289819	0.0183683	0.0256608	0.0221322	0.0237325	0.648304	0.511254	0.715656	0.0235759	0.856924	0.0294023	0.0336759	0.0273421	0.0314011	0.0396584	0.0362745	0.881261	0.024344	0.0270271	0.624091	0.0273475	0.0165917	0.0241522	0.937274	0.0507074	0.83089	0.551978	0.879849	0.0230625	0.019848	0.0149142	0.66827	0.0280549	0.913195	0.735945	0.716285	0.472877	0.0298263	0.0211347	0.0179402	0.919853	0.59909
ETS2_P835_F	ETS2	0.0941595	0.0744894	0.0332772	0.0249049	0.0583247	0.0631585	0.0376067	0.0363054	0.04139	0.0430222	0.0403907	0.69564	0.569672	0.740525	0.0471146	0.88604	0.0597246	0.0842976	0.0610217	0.0821461	0.0916488	0.377825	0.906711	0.0439198	0.0695956	0.713313	0.0548212	0.0495431	0.106187	0.910539	0.0735454	0.841173	0.843349	0.827936	0.027176	0.0285556	0.0375096	0.706468	0.0340309	0.917968	0.737207	0.727621	0.53491	0.0313389	0.0283498	0.0363783	0.928027	0.572114
ETV1_P235_F	ETV1	0.266687	0.291345	0.0735561	0.0633106	0.0778107	0.183069	0.230554	0.097884	0.0807027	0.155152	0.256351	0.835927	0.936037	0.862779	0.3945	0.949171	0.901135	0.852503	0.90137	0.153551	0.714363	0.102425	0.961957	0.947566	0.872069	0.867996	0.700315	0.961261	0.883027	0.94678	0.228215	0.879797	0.145598	0.904699	0.793249	0.931832	0.0968023	0.887026	0.522163	0.88145	0.827738	0.800277	0.896542	0.0452637	0.889136	0.647087	0.960618	0.27959
ETV1_P515_F	ETV1	0.111689	0.221927	0.0367695	0.0494511	0.0781477	0.114392	0.449325	0.117768	0.0537024	0.136642	0.0532747	0.485507	0.854121	0.642143	0.324465	0.883999	0.655616	0.816938	0.85661	0.646327	0.551731	0.0842836	0.71705	0.92741	0.842927	0.699542	0.74797	0.794294	0.618863	0.92577	0.230331	0.808276	0.122541	0.762748	0.52175	0.879787	0.0391477	0.772895	0.365068	0.553453	0.65774	0.620027	0.406321	0.0847389	0.764832	0.0815307	0.935305	0.426696
ETV6_E430_F	ETV6	0.228333	0.250864	0.110073	0.0780569	0.0962733	0.175772	0.0947207	0.100715	0.0910949	0.100036	0.120423	0.133162	0.148846	0.140573	0.130289	0.191344	0.204953	0.226854	0.240758	0.187931	0.232988	0.224515	0.172028	0.22228	0.242989	0.244672	0.243203	0.247482	0.162973	0.303659	0.231055	0.279406	0.138052	0.154419	0.154233	0.103662	0.191615	0.107793	0.19952	0.249466	0.135878	0.144333	0.16115	0.162529	0.10206	0.148774	0.129167	0.158748
EVI1_E47_R	EVI1	0.133491	0.123445	0.0619522	0.032276	0.102735	0.0572807	0.0475767	0.0474103	0.0434522	0.041551	0.612705	0.868759	0.952944	0.888037	0.345381	0.67677	0.870196	0.0595033	0.837946	0.0756065	0.389807	0.656165	0.971775	0.890379	0.865603	0.960329	0.0620659	0.842941	0.0877933	0.966923	0.069922	0.901749	0.0766101	0.948677	0.909155	0.782861	0.967279	0.875359	0.617162	0.881391	0.863332	0.844557	0.453987	0.0392161	0.0570761	0.826324	0.880586	0.778032
EVI1_P30_R	EVI1	0.0712613	0.072747	0.0225077	0.027519	0.0283181	0.0770211	0.0219224	0.0241616	0.0803015	0.0319383	0.156246	0.5415	0.645082	0.671612	0.242204	0.368845	0.55838	0.0477345	0.829448	0.036163	0.035571	0.173974	0.943626	0.879239	0.607881	0.935855	0.100135	0.622228	0.03999	0.864102	0.0579477	0.619958	0.0470528	0.667592	0.73489	0.0179567	0.539607	0.607351	0.461032	0.0179942	0.439691	0.505941	0.11067	0.0308515	0.0404085	0.546979	0.836389	0.604489
EVI2A_E420_F	EVI2A	0.630611	0.534435	0.462268	0.694688	0.670583	0.395443	0.172453	0.10054	0.0882815	0.532783	0.490752	0.205018	0.109519	0.18751	0.367587	0.152551	0.356388	0.299034	0.247571	0.239512	0.627654	0.294382	0.117639	0.264847	0.241639	0.153031	0.243556	0.197724	0.193991	0.136575	0.405517	0.315941	0.356168	0.194347	0.250602	0.0888538	0.0882088	0.198021	0.429657	0.13352	0.124184	0.0995134	0.145271	0.248106	0.227346	0.286248	0.0925563	0.128911
EVI2A_P94_R	EVI2A	0.193575	0.151787	0.021262	0.022245	0.044488	0.0459678	0.042277	0.0352917	0.0270076	0.0422774	0.0628664	0.087541	0.0568398	0.0686806	0.125723	0.11099	0.096969	0.209399	0.127943	0.115226	0.202516	0.1671	0.0681955	0.138374	0.172136	0.140327	0.137795	0.153296	0.147907	0.108392	0.230924	0.204316	0.223058	0.0837233	0.117256	0.0610663	0.113402	0.0880187	0.035494	0.0977647	0.0647184	0.104891	0.0512575	0.0905518	0.0960551	0.0939282	0.0574324	0.0750425
EXT1_E197_F	EXT1	0.126257	0.164309	0.0664378	0.0294145	0.0828341	0.102032	0.0713877	0.107325	0.0871497	0.104138	0.0825347	0.0697316	0.0779481	0.0677937	0.112999	0.0731662	0.095682	0.0774444	0.0986164	0.0789395	0.083481	0.0982813	0.0636178	0.0755974	0.0841169	0.0640178	0.101277	0.0667617	0.0944628	0.0780052	0.0898775	0.0757639	0.0826977	0.0961147	0.0963992	0.105997	0.143142	0.0333391	0.0416538	0.0532782	0.0647873	0.0724636	0.0551762	0.130221	0.0675691	0.0621444	0.0653346	0.0575816
EYA4_E277_F	EYA4	0.165087	0.145516	0.0685007	0.0574629	0.0678505	0.0769976	0.05384	0.071043	0.627919	0.0956225	0.463725	0.848612	0.950577	0.919172	0.631948	0.932915	0.697083	0.0669437	0.88877	0.79716	0.794457	0.537303	0.940577	0.93297	0.877981	0.952104	0.852018	0.918426	0.0784419	0.948442	0.565754	0.895955	0.847637	0.954205	0.853103	0.0750626	0.957188	0.935122	0.845249	0.963556	0.927517	0.745266	0.927702	0.0638075	0.951589	0.926385	0.899998	0.844952
EYA4_P508_F	EYA4	0.102481	0.0971786	0.0453249	0.0441174	0.0645805	0.0894909	0.063265	0.0661211	0.0874137	0.0799008	0.0706637	0.344355	0.511182	0.470314	0.122436	0.747431	0.369567	0.0789952	0.492574	0.324908	0.255185	0.214785	0.742346	0.764265	0.469688	0.829316	0.0826284	0.107749	0.0595298	0.545766	0.0904901	0.523118	0.0772357	0.199088	0.244821	0.0909696	0.520253	0.562623	0.192946	0.525347	0.497493	0.167083	0.294873	0.103245	0.230681	0.0973547	0.308207	0.406169
EYA4_P794_F	EYA4	0.174944	0.206995	0.0849877	0.04004	0.0672681	0.0628471	0.076687	0.370633	0.0327452	0.104052	0.342074	0.589685	0.887115	0.776744	0.361688	0.908699	0.687009	0.766529	0.748221	0.708701	0.527576	0.25076	0.939522	0.862871	0.793305	0.951375	0.667005	0.872951	0.0384605	0.941729	0.629642	0.793636	0.275497	0.881436	0.554631	0.795673	0.938292	0.721711	0.454608	0.94258	0.819168	0.390438	0.810597	0.0881716	0.204474	0.542697	0.947029	0.648644
F2R_P839_F	F2R	0.388726	0.413	0.233508	0.201492	0.384801	0.462529	0.261899	0.401724	0.406239	0.479233	0.61802	0.577495	0.796754	0.619251	0.451101	0.741389	0.768096	0.718567	0.518688	0.704172	0.571567	0.588587	0.857616	0.811968	0.537351	0.586355	0.737228	0.209995	0.363764	0.622628	0.329156	0.683746	0.723665	0.785297	0.677401	0.553923	0.284653	0.641594	0.413677	0.821301	0.638288	0.636942	0.718365	0.330968	0.783909	0.761698	0.568897	0.442847
F2R_P88_F	F2R	0.102219	0.133539	0.0509234	0.0304313	0.0730754	0.0805157	0.0545458	0.257265	0.107983	0.0677053	0.0471954	0.0449683	0.0719129	0.175243	0.14992	0.793394	0.869816	0.921408	0.0630925	0.0675887	0.683732	0.0856162	0.860719	0.108095	0.806016	0.0629773	0.0864551	0.0843121	0.0881294	0.0633034	0.10311	0.08	0.266879	0.48106	0.0400312	0.836178	0.085238	0.884991	0.0494718	0.0400429	0.858462	0.46351	0.0520629	0.045235	0.0598263	0.0853384	0.130767	0.339315
FABP3_E113_F	FABP3	0.312261	0.279524	0.176372	0.0688928	0.232958	0.193839	0.0843733	0.393679	0.631031	0.20965	0.438211	0.740512	0.425626	0.771058	0.318321	0.136962	0.267157	0.0953988	0.58388	0.341909	0.303475	0.0995023	0.685551	0.135606	0.586076	0.0640264	0.451084	0.0609024	0.137654	0.172579	0.556896	0.278496	0.600774	0.0521691	0.129119	0.707273	0.0654408	0.706443	0.205071	0.0563995	0.691884	0.664108	0.667346	0.0939941	0.394655	0.123874	0.61073	0.146217
FABP3_P598_F	FABP3	0.139476	0.11898	0.0686721	0.0622275	0.385418	0.127291	0.103232	0.19607	0.088232	0.104836	0.507087	0.17553	0.597389	0.178887	0.0964235	0.25841	0.178949	0.337657	0.311009	0.601414	0.216874	0.1576	0.352934	0.09	0.311791	0.0810393	0.097164	0.0798029	0.156359	0.0885678	0.153557	0.0829662	0.31624	0.0589485	0.0596343	0.0518919	0.0414888	0.348295	0.0692026	0.0393753	0.377239	0.300152	0.359029	0.0895551	0.0638395	0.0633423	0.0394284	0.0953042
FANCA_P1006_R	FANCA	0.85311	0.883093	0.868127	0.853896	0.894305	0.87658	0.889679	0.861378	0.868651	0.855496	0.905485	0.817559	0.825012	0.821875	0.825589	0.720266	0.778183	0.822112	0.758446	0.855988	0.801229	0.836649	0.759972	0.835064	0.845516	0.769379	0.776374	0.889296	0.840199	0.792124	0.85131	0.798782	0.872691	0.73667	0.702156	0.775025	0.895457	0.47368	0.881116	0.798025	0.721874	0.751642	0.722101	0.759618	0.806858	0.844772	0.789585	0.719905
FANCE_P356_R	FANCE	0.0779858	0.0904162	0.035505	0.0322614	0.052998	0.0481846	0.0333513	0.117385	0.241566	0.0454447	0.0336222	0.0463238	0.0257104	0.109918	0.0594564	0.0368342	0.0503302	0.0516838	0.0593959	0.0615166	0.0813749	0.0647364	0.0559135	0.0425996	0.0677575	0.0554681	0.0546304	0.0378027	0.0425834	0.0453841	0.0740968	0.0619015	0.0916923	0.0295538	0.0501893	0.0356995	0.024116	0.0236131	0.0385337	0.0381367	0.0671287	0.0535908	0.0648493	0.0463281	0.0297795	0.0297923	0.0260447	0.0425661
FANCF_P13_F	FANCF	0.0549732	0.0547549	0.015018	0.0143203	0.0339496	0.0285037	0.0193632	0.0209312	0.022107	0.0226773	0.0258046	0.0278696	0.0241537	0.0258702	0.0246005	0.231533	0.0331391	0.0392671	0.0523023	0.0338758	0.0383105	0.0349516	0.0245853	0.0294029	0.0409348	0.0346036	0.0482413	0.0411388	0.0493723	0.0508333	0.052426	0.0400619	0.056189	0.0234846	0.0251768	0.0364522	0.0134411	0.0212658	0.0245843	0.019301	0.0339235	0.0190305	0.0153783	0.0163006	0.0165493	0.0172388	0.0262575	0.0198314
FANCG_E207_R	FANCG	0.11969	0.0538803	0.0387729	0.059437	0.0282209	0.0317569	0.0334485	0.0240298	0.0251736	0.0350893	0.0250135	0.0275677	0.0298985	0.036377	0.0361727	0.0274327	0.0393155	0.0272068	0.0311287	0.0415313	0.038262	0.0420303	0.0284623	0.0418	0.0304734	0.0364887	0.0387281	0.0282485	0.0299839	0.0267069	0.0321986	0.0255002	0.0345743	0.0260044	0.0328568	0.0305744	0.0809226	0.05384	0.0496278	0.035308	0.0196296	0.0353011	0.0257385	0.0428034	0.0228118	0.0475937	0.0206102	0.0502682
FAS_P322_R	FAS	0.199088	0.17525	0.0534072	0.0605177	0.0379343	0.0440003	0.0205561	0.0309505	0.0366533	0.0398966	0.0253481	0.0467038	0.0329415	0.0284371	0.0413413	0.0356695	0.0714461	0.0898674	0.0393335	0.0568565	0.0715311	0.0533092	0.0441925	0.0623803	0.0398448	0.0467807	0.0437837	0.0442137	0.0505794	0.0473883	0.0716524	0.106224	0.0774794	0.0201827	0.0313802	0.0359907	0.019827	0.0289877	0.0631725	0.0334219	0.0621409	0.0342683	0.0223039	0.0888762	0.0474744	0.0294687	0.0235468	0.0368914
FAS_P65_F	FAS	0.101352	0.0780589	0.0221713	0.0546631	0.034256	0.0483477	0.029043	0.0308738	0.0173555	0.0239326	0.0374647	0.0415774	0.0222581	0.0305715	0.0388885	0.0345875	0.0399443	0.056219	0.0462392	0.0664954	0.0526173	0.0538502	0.0362287	0.0446958	0.039963	0.0478401	0.0446489	0.0293443	0.0593975	0.0394682	0.0508771	0.0480431	0.0758496	0.0189833	0.0264375	0.034068	0.0294588	0.0201407	0.0361725	0.0330413	0.0246691	0.0252643	0.0222158	0.0365716	0.0249952	0.0238276	0.0228897	0.0221726
FASTK_P257_F	FASTK	0.152763	0.0870569	0.0727535	0.0399586	0.106719	0.0776162	0.0587493	0.074494	0.165232	0.05308	0.0771621	0.0406241	0.0403119	0.0475447	0.0607462	0.042746	0.0560458	0.0615175	0.0402414	0.066832	0.0895729	0.0559881	0.0282213	0.0399111	0.0510756	0.0309755	0.0770865	0.0389927	0.072347	0.0414005	0.0478395	0.0743464	0.0645349	0.0548685	0.0479451	0.05166	0.0219786	0.0493514	0.0311525	0.0430526	0.0424361	0.020295	0.0317074	0.0520547	0.0442387	0.0360842	0.0336012	0.0389618
FASTK_P598_R	FASTK	0.871232	0.87058	0.863143	0.772306	0.878851	0.85958	0.845148	0.84999	0.874012	0.835266	0.734682	0.630387	0.462462	0.679343	0.799697	0.819037	0.546433	0.8717	0.538593	0.661846	0.805465	0.824353	0.276641	0.574826	0.85385	0.779809	0.852791	0.479832	0.585819	0.821072	0.834124	0.851942	0.907057	0.564017	0.634368	0.757478	0.59727	0.518119	0.872232	0.639459	0.781285	0.553978	0.472374	0.722929	0.879677	0.661165	0.807034	0.543999
FAT_P279_R	FAT	0.194808	0.302594	0.108842	0.101334	0.169366	0.294714	0.175558	0.194941	0.0962147	0.123692	0.596015	0.593677	0.826291	0.785077	0.465372	0.914733	0.837035	0.868829	0.86839	0.793904	0.561145	0.730164	0.918667	0.823394	0.867244	0.931119	0.836803	0.917334	0.713825	0.954099	0.859864	0.876762	0.727522	0.877563	0.747814	0.859589	0.900844	0.771963	0.58896	0.901654	0.767151	0.68999	0.78411	0.66334	0.827583	0.815274	0.902967	0.666017
FAT_P973_R	FAT	0.215889	0.268425	0.0952454	0.105134	0.215257	0.552714	0.0778019	0.220086	0.608388	0.0643183	0.433328	0.613123	0.868973	0.774929	0.469925	0.875581	0.839853	0.810128	0.854458	0.807733	0.561429	0.834611	0.931684	0.879837	0.845994	0.88189	0.830596	0.904228	0.801286	0.941654	0.497096	0.849086	0.664081	0.881277	0.757931	0.878425	0.943223	0.742322	0.626713	0.93004	0.71488	0.6895	0.813098	0.886253	0.8472	0.810426	0.792576	0.663892
FER_E119_F	FER	0.12797	0.190996	0.0680704	0.0988932	0.045974	0.055774	0.0363827	0.0553557	0.0514232	0.0702074	0.0721116	0.0432789	0.0327859	0.220757	0.0824559	0.631045	0.0550664	0.0965208	0.8222	0.0629256	0.0854754	0.0612423	0.0412315	0.0507756	0.0579063	0.0422688	0.0634571	0.0452784	0.0632137	0.0562008	0.0815369	0.0723709	0.0800093	0.0282779	0.0644655	0.0389236	0.0603446	0.0465148	0.0884045	0.0593462	0.111299	0.152171	0.0452843	0.0756204	0.108352	0.0707252	0.0400125	0.108663
FER_P581_F	FER	0.934279	0.943146	0.921152	0.886239	0.972407	0.964677	0.979386	0.978649	0.956979	0.951654	0.927864	0.941616	0.939187	0.925091	0.941987	0.960909	0.951208	0.952534	0.958929	0.957277	0.963792	0.966932	0.959459	0.967754	0.956659	0.962384	0.962431	0.978579	0.975048	0.962352	0.970287	0.948152	0.967282	0.934738	0.9257	0.928657	0.934194	0.933463	0.950735	0.955511	0.886111	0.860803	0.941094	0.961206	0.94385	0.953892	0.966973	0.894741
FES_E34_R	FES	0.125452	0.0850529	0.0738997	0.0455981	0.0384981	0.0634224	0.0322728	0.0315021	0.0557709	0.078104	0.0573052	0.0703597	0.0304601	0.0558853	0.119058	0.0370725	0.0608199	0.703063	0.0575175	0.850765	0.079311	0.0786334	0.0467572	0.056118	0.054913	0.0582022	0.0654919	0.0688642	0.140845	0.0478153	0.088543	0.0577606	0.0606341	0.0646062	0.0336967	0.0520526	0.0600518	0.329744	0.0409711	0.0506237	0.656376	0.0392152	0.08686	0.145568	0.0437491	0.0759766	0.0310527	0.0346919
FES_P223_R	FES	0.0874374	0.102719	0.0969214	0.0589726	0.0453704	0.0878159	0.0601043	0.0469836	0.0372616	0.0496281	0.0486368	0.123727	0.0613955	0.0955093	0.224131	0.101536	0.101303	0.839051	0.103975	0.91923	0.136217	0.122277	0.0793346	0.11578	0.110588	0.101488	0.12052	0.120006	0.110451	0.121665	0.138993	0.097774	0.199768	0.0944273	0.0687819	0.0698362	0.084718	0.499852	0.129572	0.134486	0.776422	0.062899	0.120492	0.0890783	0.0581316	0.153651	0.105248	0.0760016
FGF1_E5_F	FGF1	0.874503	0.875197	0.883578	0.910063	0.623835	0.619772	0.707374	0.653184	0.53676	0.675033	0.757088	0.398518	0.138311	0.614281	0.704676	0.222669	0.723383	0.649241	0.649314	0.752433	0.845542	0.811565	0.187219	0.552999	0.486372	0.218431	0.781928	0.571133	0.717821	0.685881	0.802412	0.737983	0.689666	0.484336	0.436897	0.57106	0.25598	0.45363	0.753476	0.164243	0.387296	0.700598	0.492389	0.278051	0.661085	0.527306	0.56537	0.408336
FGF1_P357_R	FGF1	0.860656	0.898043	0.863856	0.89297	0.839528	0.888169	0.874776	0.878626	0.824168	0.867865	0.868063	0.733129	0.415267	0.611362	0.74219	0.829925	0.689311	0.82247	0.871115	0.871626	0.895089	0.773182	0.138066	0.740958	0.87136	0.568756	0.903189	0.775386	0.897816	0.922467	0.811391	0.872605	0.674538	0.428287	0.506999	0.854163	0.137809	0.336696	0.759108	0.326108	0.766821	0.76754	0.418592	0.206522	0.848687	0.737947	0.855954	0.498298
FGF12_E61_R	FGF12	0.177222	0.213838	0.130714	0.155965	0.456468	0.110387	0.166678	0.0986156	0.35418	0.100815	0.382359	0.396116	0.593286	0.709039	0.287176	0.77427	0.156156	0.804205	0.634121	0.0990072	0.170307	0.742086	0.083177	0.120237	0.782082	0.246505	0.512119	0.174462	0.0635913	0.115249	0.180869	0.56635	0.108001	0.870792	0.17077	0.130481	0.20672	0.76299	0.318822	0.116813	0.539277	0.23405	0.16995	0.145182	0.0839185	0.193588	0.5332	0.149041
FGF12_P210_R	FGF12	0.0743991	0.1211	0.0463413	0.0590175	0.027442	0.0304351	0.0179469	0.0504711	0.448017	0.0829957	0.0303087	0.126425	0.779849	0.788902	0.140631	0.0383669	0.369973	0.582512	0.311973	0.0481693	0.0892002	0.465032	0.239113	0.255267	0.294025	0.251093	0.653388	0.14084	0.040899	0.116375	0.0714478	0.0621279	0.0647275	0.559789	0.180818	0.580124	0.0449163	0.261702	0.255422	0.0238164	0.0245961	0.0500077	0.12565	0.0207569	0.289542	0.0408982	0.136027	0.0341786
FGF2_P153_F	FGF2	0.498429	0.414406	0.494168	0.530215	0.348388	0.577387	0.362279	0.269758	0.320178	0.369168	0.302463	0.642556	0.160385	0.225227	0.347938	0.814637	0.689198	0.330487	0.326471	0.587522	0.383559	0.784128	0.180626	0.343384	0.293953	0.888269	0.488451	0.490177	0.260337	0.934941	0.478184	0.825673	0.509664	0.74585	0.532768	0.17012	0.178342	0.15525	0.639154	0.151882	0.668213	0.211883	0.202683	0.243285	0.712641	0.283646	0.824088	0.634878
FGF2_P229_F	FGF2	0.237411	0.17862	0.139501	0.104135	0.273397	0.130077	0.67616	0.0609998	0.371617	0.255225	0.0364306	0.338782	0.0421074	0.0574035	0.147786	0.627899	0.216898	0.101765	0.115147	0.419858	0.171048	0.514597	0.0339565	0.164618	0.0798562	0.230943	0.0695271	0.0592311	0.0390745	0.81676	0.14038	0.793327	0.246576	0.496819	0.232279	0.033009	0.0348997	0.0727946	0.182372	0.0662272	0.675377	0.054844	0.128154	0.0525501	0.594238	0.0957559	0.215459	0.363069
FGF3_E198_R	FGF3	0.0448429	0.0399024	0.0140696	0.00905358	0.0147887	0.0374488	0.0125883	0.0101885	0.0104928	0.0203688	0.0201519	0.409039	0.60804	0.444263	0.072914	0.60726	0.390874	0.450941	0.474815	0.203124	0.285535	0.0192513	0.735547	0.554763	0.547687	0.788763	0.443737	0.677874	0.296715	0.784404	0.31529	0.533026	0.592621	0.51872	0.395067	0.48628	0.74269	0.262402	0.293132	0.431782	0.296409	0.277806	0.368439	0.0153893	0.587143	0.360559	0.561267	0.334397
FGF3_P171_R	FGF3	0.105687	0.130487	0.0365204	0.0470892	0.0322033	0.0338483	0.0337584	0.131933	0.0236382	0.0286424	0.301366	0.730556	0.847745	0.79865	0.334911	0.886506	0.828723	0.899165	0.870107	0.310148	0.611307	0.236197	0.731727	0.846145	0.882936	0.937024	0.7076	0.93018	0.13159	0.384425	0.0810613	0.885874	0.467587	0.912067	0.474159	0.841427	0.961971	0.813614	0.717917	0.883369	0.83939	0.810765	0.818994	0.0669889	0.208527	0.359729	0.859156	0.678938
FGF5_E16_F	FGF5	0.0538106	0.0922773	0.0422139	0.028465	0.0541829	0.0664282	0.0463434	0.0302019	0.0926471	0.0598143	0.0313724	0.651701	0.815988	0.720101	0.292416	0.881342	0.0736536	0.793973	0.834922	0.0615558	0.476943	0.0565839	0.792972	0.462223	0.583581	0.235917	0.0506866	0.803825	0.0342545	0.918461	0.0956359	0.0941579	0.261005	0.499642	0.724267	0.055024	0.135049	0.782512	0.0197656	0.0662544	0.765871	0.439472	0.417516	0.0849309	0.0464986	0.060995	0.198942	0.434943
FGF5_P238_R	FGF5	0.0941552	0.0759391	0.0262464	0.018846	0.0237489	0.0285646	0.0204855	0.0183498	0.0382085	0.0211616	0.0675004	0.753559	0.925436	0.834407	0.364253	0.942267	0.754796	0.875686	0.895008	0.0292865	0.37393	0.505458	0.970518	0.855121	0.894543	0.0506589	0.450732	0.842032	0.0237302	0.9629	0.0808866	0.805896	0.0546471	0.848812	0.216635	0.0184217	0.863741	0.797982	0.0778004	0.903782	0.817814	0.732349	0.601103	0.0319196	0.0368351	0.300106	0.812432	0.549194
FGF6_E294_F	FGF6	0.911918	0.942976	0.959164	0.948284	0.95938	0.952947	0.966202	0.961556	0.95461	0.956202	0.93609	0.949712	0.938003	0.948971	0.944224	0.954207	0.96023	0.964394	0.951384	0.950386	0.954978	0.960037	0.965138	0.961162	0.965454	0.952422	0.965674	0.961943	0.963282	0.941612	0.944943	0.95728	0.936889	0.956674	0.942231	0.958579	0.956192	0.946064	0.966268	0.954814	0.926297	0.935637	0.940855	0.96066	0.959034	0.969402	0.955051	0.896935
FGF6_P139_R	FGF6	0.924546	0.941824	0.956153	0.955458	0.954682	0.949534	0.961211	0.954728	0.948751	0.945827	0.934979	0.942948	0.943506	0.940305	0.939445	0.930217	0.923783	0.932833	0.927377	0.934798	0.935493	0.931612	0.936622	0.924807	0.938781	0.921993	0.933974	0.936207	0.932603	0.923875	0.942955	0.934095	0.941657	0.899097	0.925753	0.897458	0.942234	0.932432	0.922619	0.931139	0.926365	0.902971	0.933919	0.903203	0.770412	0.93495	0.941782	0.892547
FGF7_P44_F	FGF7	0.89219	0.91535	0.956552	0.902389	0.727944	0.946191	0.924783	0.851845	0.935538	0.877131	0.898336	0.937713	0.943709	0.93135	0.879917	0.945054	0.937195	0.902217	0.928708	0.848523	0.919592	0.906346	0.941553	0.932046	0.891803	0.898952	0.933826	0.942861	0.913494	0.946036	0.89814	0.936814	0.87857	0.922454	0.903799	0.936524	0.952484	0.916085	0.90527	0.944028	0.667429	0.902367	0.784122	0.774381	0.604775	0.898886	0.75268	0.870169
FGF7_P610_F	FGF7	0.884414	0.902322	0.91878	0.933125	0.900307	0.924792	0.930933	0.860916	0.915587	0.916691	0.928132	0.800885	0.273198	0.780814	0.880177	0.811767	0.739067	0.870714	0.834874	0.862749	0.901962	0.932751	0.182455	0.716344	0.853279	0.913173	0.924029	0.859536	0.946699	0.800816	0.885027	0.847206	0.884018	0.907651	0.652713	0.746155	0.921123	0.921906	0.90223	0.915905	0.740984	0.867638	0.69103	0.748644	0.881172	0.730245	0.926703	0.835178
FGF8_E183_F	FGF8	0.0568749	0.0724911	0.0391206	0.0228845	0.0372534	0.0389003	0.0250101	0.0398311	0.0224795	0.0204475	0.0324743	0.0365097	0.478643	0.246403	0.0635138	0.808089	0.429603	0.0272492	0.18481	0.043736	0.0532464	0.0362941	0.825653	0.0326698	0.0283223	0.0252559	0.0337465	0.0293184	0.0303392	0.0309453	0.0411602	0.0286732	0.133328	0.0225118	0.0963071	0.0272963	0.0153306	0.18349	0.023664	0.0212123	0.211082	0.0737202	0.281923	0.0231184	0.0212495	0.0236193	0.0235081	0.0245801
FGF8_P473_F	FGF8	0.0711736	0.0551481	0.020151	0.0178657	0.0248215	0.0361627	0.0195437	0.0235373	0.0230826	0.0245493	0.0272308	0.119073	0.723495	0.38057	0.0878399	0.562052	0.0307159	0.0197028	0.0414565	0.0265895	0.0466837	0.0308238	0.81505	0.0260577	0.023372	0.0254375	0.0997909	0.0205788	0.0424045	0.0215356	0.0197381	0.021936	0.0228843	0.022154	0.24021	0.0214959	0.0237555	0.325142	0.018746	0.0187148	0.344967	0.211424	0.0207914	0.0184002	0.02008	0.0166557	0.0180936	0.0402627
FGF9_P1404_F	FGF9	0.146879	0.154077	0.114049	0.148586	0.126915	0.0935733	0.116032	0.105962	0.135745	0.115586	0.0972424	0.50531	0.0270669	0.0537237	0.110876	0.547964	0.100794	0.120538	0.067844	0.146029	0.155142	0.364691	0.026267	0.05747	0.107751	0.698163	0.09573	0.564829	0.142029	0.60492	0.0707978	0.633653	0.279106	0.747487	0.0708751	0.0844223	0.0592847	0.0718577	0.319141	0.0400233	0.0801886	0.10619	0.0576844	0.0928279	0.47881	0.118495	0.0554494	0.0738614
FGF9_P862_R	FGF9	0.199881	0.226419	0.137379	0.144275	0.184547	0.188159	0.134311	0.124273	0.154486	0.158647	0.149482	0.145745	0.150231	0.141299	0.16721	0.182264	0.191722	0.230199	0.230868	0.252075	0.239866	0.206641	0.193591	0.177985	0.248868	0.154556	0.179928	0.586294	0.257649	0.25741	0.222577	0.21457	0.225324	0.43024	0.162882	0.133811	0.128513	0.146434	0.176722	0.151386	0.159872	0.181397	0.151842	0.168021	0.174179	0.161346	0.151732	0.183419
FGFR1_E317_F	FGFR1	0.122874	0.165459	0.0779734	0.0803789	0.115952	0.140864	0.090328	0.0812012	0.113526	0.137909	0.0937582	0.0592666	0.07878	0.0623149	0.0834763	0.308979	0.118199	0.105056	0.109276	0.131321	0.176649	0.15254	0.130733	0.158126	0.111065	0.121596	0.13032	0.15015	0.141088	0.129727	0.132335	0.149426	0.141412	0.116284	0.0803684	0.112002	0.0645468	0.0725108	0.0625237	0.0969972	0.121073	0.0626499	0.140639	0.121639	0.172224	0.0994598	0.0990044	0.0630866
FGFR1_P204_F	FGFR1	0.0580321	0.0863332	0.065448	0.0736047	0.0473945	0.0573809	0.0455939	0.0387727	0.0732671	0.0457902	0.082926	0.0425676	0.599383	0.040393	0.176687	0.54787	0.167891	0.0699192	0.0495465	0.0673392	0.196235	0.100502	0.0214678	0.063956	0.0623456	0.549916	0.16728	0.0527594	0.105024	0.0857515	0.0858198	0.241314	0.547638	0.0439213	0.286058	0.0247705	0.0344034	0.100361	0.0459536	0.0205428	0.114909	0.0328127	0.0272823	0.0580265	0.0846228	0.048063	0.124409	0.0428644
FGFR2_P266_R	FGFR2	0.0745723	0.0741605	0.0168205	0.0237215	0.0756803	0.0784572	0.0303092	0.0399768	0.154174	0.107414	0.118007	0.34377	0.709306	0.405041	0.12087	0.702648	0.487779	0.541767	0.564199	0.127331	0.231633	0.556235	0.884069	0.705638	0.675382	0.86891	0.518636	0.761558	0.393083	0.875184	0.520847	0.653909	0.391455	0.687232	0.574323	0.0755973	0.849069	0.411873	0.159634	0.826449	0.438849	0.33822	0.497447	0.503971	0.629254	0.683052	0.816348	0.341666
FGFR2_P460_R	FGFR2	0.352295	0.354715	0.163334	0.213389	0.260876	0.220165	0.20461	0.289008	0.216314	0.276355	0.572173	0.820314	0.922149	0.850669	0.602511	0.920164	0.869557	0.878089	0.8969	0.761372	0.747645	0.78023	0.952779	0.923607	0.792184	0.878789	0.887632	0.94381	0.364371	0.954938	0.746555	0.903859	0.798652	0.869826	0.908862	0.19343	0.96121	0.830642	0.709165	0.716351	0.844446	0.797963	0.862727	0.253447	0.759208	0.831803	0.941375	0.76193
FGFR3_E297_R	FGFR3	0.0687182	0.0835653	0.0221818	0.0289762	0.0486844	0.052888	0.0282947	0.0381755	0.031282	0.0263011	0.102129	0.129162	0.118496	0.155913	0.0521379	0.35192	0.115557	0.0372743	0.24932	0.049348	0.0650719	0.0849625	0.366006	0.0355765	0.114873	0.0751378	0.0401207	0.0307214	0.0424773	0.131491	0.065755	0.190197	0.229117	0.023354	0.109507	0.0247969	0.0153193	0.158344	0.0265395	0.0267332	0.131749	0.118515	0.0474543	0.026536	0.0693254	0.187404	0.0739214	0.043238
FGFR3_P1152_R	FGFR3	0.748195	0.650063	0.527136	0.496196	0.661481	0.834696	0.569754	0.692315	0.820121	0.605669	0.685878	0.761881	0.808577	0.83594	0.527794	0.905969	0.805297	0.34576	0.870402	0.202912	0.620844	0.831077	0.896813	0.248829	0.248339	0.40535	0.831971	0.26708	0.151181	0.159839	0.661462	0.24611	0.838761	0.40057	0.790731	0.857473	0.405131	0.801916	0.747255	0.667063	0.838732	0.770409	0.683335	0.160713	0.879774	0.770975	0.783864	0.541727
FGFR4_P610_F	FGFR4	0.857408	0.89773	0.911472	0.910198	0.923758	0.930253	0.902263	0.919642	0.838285	0.8992	0.765124	0.600111	0.428114	0.508592	0.880007	0.324677	0.586263	0.737376	0.722526	0.887714	0.889933	0.83513	0.220106	0.644165	0.760159	0.384983	0.68698	0.535173	0.73019	0.315121	0.850623	0.650836	0.847294	0.407321	0.623649	0.38526	0.305001	0.572393	0.88394	0.319616	0.733092	0.842048	0.721552	0.77914	0.533482	0.625494	0.683312	0.531082
FGR_P39_F	FGR	0.931818	0.945166	0.914993	0.923497	0.917534	0.939253	0.938547	0.904531	0.940299	0.951024	0.895383	0.581008	0.546048	0.469656	0.92614	0.580841	0.628704	0.930862	0.49618	0.922596	0.958811	0.582839	0.126778	0.518181	0.935149	0.704584	0.806963	0.328497	0.570615	0.840905	0.92981	0.954304	0.955974	0.899029	0.514745	0.649232	0.304886	0.592787	0.935808	0.896241	0.899652	0.900566	0.258201	0.844353	0.935086	0.519334	0.901514	0.741034
FHIT_E19_R	FHIT	0.0522339	0.0351257	0.0160578	0.0113216	0.0172223	0.0199493	0.0108644	0.0138792	0.0137353	0.0117137	0.0153764	0.0157633	0.0136271	0.0148809	0.0134332	0.940556	0.0516377	0.023211	0.829071	0.0222695	0.0240563	0.0212062	0.0160941	0.0214389	0.70409	0.0251372	0.0234942	0.0145918	0.0211974	0.0164918	0.031236	0.0196703	0.0327015	0.0126304	0.0187757	0.0204888	0.0124175	0.0120862	0.0199094	0.0152401	0.0123915	0.0136817	0.554709	0.0140234	0.0193425	0.0135886	0.0104174	0.0146289
FHIT_P93_R	FHIT	0.0858419	0.0431879	0.0224429	0.0273729	0.0199531	0.0263682	0.0155189	0.0191446	0.020898	0.0167188	0.0211467	0.025156	0.0232875	0.0254631	0.0248435	0.93876	0.025695	0.0352729	0.717108	0.0293696	0.0265	0.0212168	0.0241135	0.0311844	0.705843	0.03083	0.0236679	0.0188218	0.0290754	0.0207742	0.0452737	0.0281897	0.028055	0.0164681	0.0305807	0.0328672	0.0173627	0.0175613	0.0119434	0.0253962	0.0169301	0.0212236	0.549551	0.0735208	0.0266916	0.0186017	0.0198418	0.0200494
FHL1_E229_R	FHL1	0.421581	0.448164	0.341278	0.0272657	0.0536461	0.455395	0.0478846	0.339266	0.480885	0.0668515	0.408741	0.169202	0.297649	0.261109	0.419568	0.0878425	0.328526	0.728805	0.759586	0.0322118	0.0390753	0.0535986	0.0281971	0.0507636	0.0337495	0.0194227	0.200484	0.0240531	0.188087	0.0241687	0.0364713	0.0261859	0.0399226	0.190742	0.168918	0.289294	0.0158737	0.593192	0.0233392	0.0341075	0.616367	0.16684	0.210143	0.454174	0.0394546	0.0279059	0.0196732	0.0530196
FHL1_P768_F	FHL1	0.478065	0.516141	0.437131	0.12393	0.0715236	0.16857	0.0529764	0.626271	0.4166	0.0841504	0.404578	0.826961	0.619185	0.760548	0.636638	0.707005	0.739329	0.499904	0.830926	0.210387	0.102425	0.104852	0.848471	0.0727962	0.0597497	0.055494	0.264983	0.0208928	0.203202	0.0308593	0.0755717	0.0414301	0.0782172	0.374741	0.364525	0.509877	0.101404	0.659032	0.169159	0.0900647	0.780986	0.737685	0.301771	0.198712	0.0572564	0.0671901	0.130062	0.0874298
FLI1_E29_F	FLI1	0.119297	0.101204	0.0485954	0.0531128	0.0521229	0.072077	0.0372229	0.0414211	0.080639	0.0654494	0.0404325	0.0508538	0.0362854	0.0499642	0.0496643	0.0384276	0.0557443	0.0484658	0.0523048	0.0720225	0.0918368	0.0470173	0.0341852	0.0403452	0.0585246	0.0259792	0.0603067	0.0440664	0.0356148	0.0395313	0.0483564	0.0684883	0.0620513	0.0369669	0.0505831	0.054157	0.0552599	0.0408057	0.0237949	0.0696094	0.0389855	0.0501344	0.0481726	0.0806771	0.0568902	0.0430579	0.0359236	0.096672
FLI1_P620_R	FLI1	0.11972	0.0862451	0.0375426	0.0985859	0.0460239	0.0582453	0.060633	0.0452275	0.0720724	0.0788384	0.08346	0.0397843	0.0387907	0.0396939	0.0483287	0.0355257	0.0518591	0.0472474	0.0398792	0.0420796	0.0412184	0.0451027	0.0310381	0.0577279	0.0339303	0.0372873	0.0400816	0.05871	0.0834449	0.0265587	0.0312988	0.0224436	0.0488234	0.0309783	0.0382325	0.0486284	0.0470584	0.0612626	0.0460927	0.0580976	0.0410152	0.0256501	0.10289	0.0837703	0.0598321	0.0408457	0.0673267	0.0523429
FLJ20712_P984_R	FLJ20712	0.688093	0.752787	0.810396	0.85089	0.475729	0.651931	0.518411	0.60393	0.431771	0.595475	0.511998	0.453701	0.675537	0.663428	0.662393	0.815696	0.588772	0.475819	0.436781	0.266369	0.742051	0.763791	0.355457	0.582794	0.187745	0.0686817	0.742452	0.33128	0.742197	0.783055	0.648129	0.151541	0.406977	0.259855	0.306501	0.697407	0.341377	0.369123	0.644137	0.0825049	0.371638	0.460706	0.18214	0.133443	0.546246	0.189091	0.769189	0.206352
FLT1_E444_F	FLT1	0.0643498	0.0555117	0.0198661	0.0218152	0.0255848	0.0349535	0.112749	0.0246245	0.027781	0.0206052	0.111604	0.594125	0.85645	0.542474	0.187463	0.690451	0.260495	0.669426	0.824012	0.158574	0.279926	0.038417	0.932121	0.397284	0.760542	0.662902	0.566974	0.121735	0.0436308	0.0829198	0.172134	0.848151	0.0757547	0.119317	0.633381	0.829562	0.0201819	0.419691	0.0193192	0.146604	0.63281	0.62466	0.17279	0.0197784	0.456396	0.0268635	0.542883	0.625566
FLT1_P302_F	FLT1	0.0551726	0.050749	0.0176457	0.0197272	0.0214668	0.0319509	0.354246	0.0184162	0.0229223	0.0238754	0.374945	0.75905	0.849926	0.694248	0.330892	0.887833	0.420363	0.660975	0.83886	0.518662	0.214419	0.0367768	0.938354	0.188454	0.763819	0.643313	0.412237	0.0216766	0.0688357	0.217577	0.0439294	0.778849	0.620793	0.623126	0.689892	0.0181577	0.0323878	0.643556	0.0230601	0.0256115	0.670198	0.561757	0.429272	0.0197004	0.022805	0.11198	0.897307	0.576139
FLT1_P615_R	FLT1	0.178718	0.143557	0.0748245	0.0708628	0.251238	0.041315	0.0245804	0.0501661	0.0367268	0.0339723	0.0444292	0.849171	0.598822	0.554572	0.323778	0.895778	0.0959511	0.757094	0.873363	0.182719	0.395814	0.0649371	0.94599	0.638281	0.701314	0.876344	0.479501	0.804784	0.0391583	0.455394	0.119421	0.788066	0.218018	0.917434	0.665876	0.104075	0.0491043	0.776257	0.0912191	0.0277544	0.821786	0.756266	0.16826	0.0248792	0.0375805	0.177732	0.825672	0.25082
FLT3_E326_R	FLT3	0.135973	0.0931376	0.0840223	0.0475215	0.0743425	0.0611325	0.0450568	0.0463767	0.0400683	0.0459178	0.0444629	0.711096	0.921633	0.844669	0.558666	0.893289	0.748272	0.0543499	0.887508	0.0665899	0.523752	0.101049	0.954004	0.636615	0.0720607	0.0674184	0.458915	0.0694518	0.0492708	0.385067	0.037441	0.735391	0.0702638	0.108258	0.835067	0.0598616	0.0428874	0.78177	0.107752	0.0611187	0.796168	0.729956	0.10076	0.0448353	0.59213	0.0910644	0.453875	0.148878
FLT3_P302_F	FLT3	0.0964401	0.0967778	0.0611912	0.0637832	0.0441993	0.0546835	0.0553346	0.0321917	0.0397033	0.0403291	0.0361719	0.199172	0.908551	0.775836	0.374561	0.0832746	0.0474559	0.0328125	0.583917	0.0432562	0.121871	0.0777815	0.931518	0.0301001	0.0407318	0.0556478	0.0492637	0.0276893	0.0475474	0.0483227	0.0544845	0.0389168	0.0668436	0.0558419	0.745097	0.0382616	0.0323084	0.742813	0.0327984	0.031096	0.722254	0.657968	0.0508395	0.027809	0.0867959	0.0500199	0.0435824	0.154339
FLT4_E206_F	FLT4	0.138546	0.158411	0.0567314	0.0968859	0.117787	0.189992	0.107305	0.096113	0.11773	0.0990095	0.237148	0.26608	0.333301	0.228781	0.119934	0.483485	0.359301	0.260551	0.384356	0.0970891	0.222784	0.244301	0.309823	0.335012	0.414449	0.609516	0.368532	0.544787	0.16676	0.579903	0.252218	0.489629	0.41414	0.24035	0.204832	0.334993	0.380669	0.21544	0.211491	0.388084	0.188658	0.183724	0.217002	0.165391	0.285323	0.317909	0.364723	0.183935
FLT4_P180_R	FLT4	0.0983955	0.10486	0.0442623	0.0196006	0.0713432	0.0708135	0.0595772	0.051526	0.0992801	0.0619182	0.319512	0.707363	0.876641	0.757368	0.368662	0.848362	0.793777	0.3285	0.820447	0.0744977	0.566254	0.464801	0.91103	0.874196	0.79606	0.869992	0.635075	0.915139	0.0821257	0.898742	0.0811617	0.738909	0.793895	0.830322	0.750679	0.0405156	0.874002	0.690128	0.652346	0.900882	0.787223	0.716719	0.796925	0.0603005	0.845232	0.790197	0.868736	0.582426
FMR1_P484_R	FMR1	0.751351	0.572305	0.780884	0.440146	0.361521	0.635369	0.0974709	0.559087	0.38382	0.759681	0.582716	0.450775	0.575986	0.612526	0.775452	0.42573	0.567491	0.218272	0.585848	0.26456	0.190237	0.358657	0.257711	0.411999	0.146372	0.354332	0.447211	0.192748	0.219243	0.595243	0.480805	0.38687	0.306878	0.695208	0.904254	0.631843	0.763708	0.54914	0.67178	0.589542	0.636565	0.939791	0.954125	0.795339	0.856927	0.501101	0.279376	0.825061
FMR1_P62_R	FMR1	0.638473	0.696689	0.663322	0.0119544	0.0220509	0.784284	0.0156199	0.723179	0.297882	0.0238398	0.41652	0.486096	0.71905	0.577021	0.76969	0.155054	0.722717	0.024838	0.538239	0.0204907	0.0233836	0.0256851	0.019686	0.0266332	0.0196488	0.020792	0.486227	0.0176695	0.275818	0.0231397	0.020467	0.0200185	0.0235931	0.513679	0.283235	0.696669	0.0183225	0.307184	0.0149282	0.126954	0.352735	0.396768	0.457164	0.160516	0.0293491	0.0164208	0.0150524	0.0225007
FN1_E469_F	FN1	0.084466	0.0692173	0.0433326	0.0457882	0.0596382	0.0356233	0.0366909	0.254839	0.586992	0.163262	0.0357026	0.0282313	0.503224	0.214368	0.0591483	0.465809	0.416941	0.615812	0.455813	0.266447	0.153623	0.0686282	0.891542	0.0613829	0.475466	0.0364329	0.0541082	0.749018	0.0374069	0.0244677	0.0595539	0.534322	0.063307	0.0186123	0.101314	0.0180992	0.690789	0.681382	0.0901918	0.500641	0.805027	0.293054	0.0519051	0.0286055	0.431134	0.0407514	0.0122596	0.0236482
FN1_P229_R	FN1	0.105051	0.0845517	0.0480937	0.0536565	0.0442292	0.06504	0.0384161	0.0354792	0.0473985	0.0398622	0.0535656	0.0939596	0.0924457	0.0849791	0.0626896	0.152275	0.107978	0.13514	0.155503	0.146469	0.0836854	0.185962	0.149565	0.176733	0.129654	0.201656	0.050659	0.107706	0.0605276	0.167409	0.0459919	0.201159	0.149128	0.102783	0.0928354	0.0851834	0.139426	0.0700305	0.0953078	0.102639	0.870393	0.0481924	0.109711	0.0405897	0.114405	0.0642688	0.102737	0.0873469
FOLR1_E368_R	FOLR1	0.921515	0.94992	0.962637	0.964918	0.911619	0.936354	0.937895	0.921913	0.899211	0.91648	0.904051	0.923511	0.930132	0.940709	0.941634	0.758049	0.868264	0.888715	0.867119	0.948192	0.899743	0.945782	0.18635	0.742808	0.933464	0.887835	0.879042	0.534888	0.840386	0.948158	0.94202	0.910107	0.887293	0.942168	0.686722	0.775827	0.837452	0.929216	0.924361	0.857515	0.927627	0.903032	0.774176	0.929222	0.82511	0.890061	0.748732	0.656043
FOSL2_E384_R	FOSL2	0.858958	0.908872	0.846089	0.899325	0.773768	0.873987	0.799406	0.823123	0.899766	0.901657	0.780254	0.690047	0.701815	0.670134	0.703839	0.586532	0.810132	0.86509	0.746325	0.879028	0.848632	0.912511	0.692182	0.743847	0.803144	0.760196	0.800112	0.875628	0.945806	0.828796	0.791411	0.869205	0.836298	0.710669	0.792078	0.905818	0.851042	0.805913	0.900633	0.843297	0.743314	0.616285	0.58383	0.792779	0.86246	0.799073	0.911088	0.726907
FRK_P258_F	FRK	0.844239	0.893643	0.922003	0.91611	0.924385	0.936953	0.895693	0.903751	0.921726	0.894177	0.754031	0.615399	0.231479	0.410067	0.788539	0.18012	0.587846	0.636348	0.551468	0.56056	0.807695	0.779748	0.130274	0.341243	0.49907	0.165846	0.713772	0.505688	0.580781	0.131736	0.661156	0.489692	0.731318	0.253684	0.655563	0.784793	0.119763	0.477184	0.717458	0.169267	0.30996	0.359429	0.283041	0.396936	0.516518	0.61119	0.0824367	0.393351
FRK_P36_F	FRK	0.865395	0.91017	0.90536	0.875651	0.955964	0.942391	0.867496	0.858018	0.945228	0.895872	0.580529	0.510409	0.129554	0.294132	0.621718	0.11509	0.506517	0.514001	0.467186	0.551189	0.759872	0.749984	0.0909462	0.410098	0.391435	0.12112	0.597357	0.341471	0.443378	0.0996929	0.622933	0.474782	0.651619	0.228927	0.481003	0.572322	0.168646	0.341728	0.722904	0.150196	0.190827	0.294414	0.326471	0.290401	0.433721	0.537835	0.0437355	0.275322
FRZB_E186_R	FRZB	0.2	0.237091	0.107407	0.108757	0.114072	0.117356	0.102843	0.195775	0.140985	0.170313	0.320585	0.72205	0.928075	0.814569	0.46278	0.918826	0.863714	0.821738	0.856626	0.813072	0.526686	0.737144	0.963312	0.891689	0.872657	0.605909	0.845858	0.876374	0.164495	0.943377	0.341588	0.86726	0.765804	0.843836	0.78526	0.863884	0.131838	0.867255	0.62819	0.899828	0.822902	0.807625	0.862048	0.0950888	0.548471	0.533515	0.952127	0.635935
FRZB_P406_F	FRZB	0.0798026	0.0813193	0.0359132	0.0276885	0.0516824	0.0721566	0.0347436	0.0327869	0.0596312	0.0368802	0.480587	0.584315	0.796521	0.704902	0.259299	0.886677	0.133179	0.771582	0.717499	0.103823	0.127711	0.198388	0.687531	0.0553102	0.842164	0.0598854	0.056145	0.0535984	0.0640725	0.0650298	0.0605156	0.508825	0.0760763	0.159101	0.48624	0.122665	0.637948	0.549	0.15783	0.560236	0.781572	0.771039	0.758707	0.0734138	0.666855	0.0639476	0.17721	0.115862
FVT1_P225_F	FVT1	0.117114	0.0716131	0.0197298	0.0302006	0.0370277	0.0420219	0.0202226	0.0193301	0.0235981	0.0537975	0.0371561	0.0287151	0.0178874	0.0258463	0.0335543	0.0192051	0.0401047	0.0394453	0.0371319	0.0489726	0.0426081	0.0344582	0.0259796	0.0250767	0.0331404	0.0200829	0.0337007	0.0186828	0.0278333	0.0407848	0.040258	0.0205819	0.0389072	0.0263939	0.0335157	0.0256977	0.0253055	0.0223569	0.0324316	0.0793395	0.0402066	0.0971114	0.0449141	0.0451147	0.025171	0.0294358	0.0129285	0.329141
FYN_P352_R	FYN	0.0566381	0.0693863	0.0246638	0.0248964	0.0338407	0.0398297	0.027489	0.0304513	0.0252413	0.0254709	0.0260119	0.0429618	0.0465324	0.0367458	0.0296927	0.0447001	0.0648361	0.0488893	0.0732852	0.0598711	0.0564472	0.0517683	0.071829	0.0650874	0.0724538	0.0434468	0.0562402	0.0668534	0.0658374	0.0629336	0.040602	0.0622224	0.0384949	0.0346749	0.0400749	0.0323036	0.0540492	0.0201	0.0367169	0.047225	0.0229882	0.0407638	0.0327838	0.025945	0.044386	0.0256525	0.0349549	0.301038
FZD7_E296_F	FZD7	0.0677592	0.0605124	0.041363	0.0217795	0.027033	0.0298968	0.0824693	0.0219359	0.0258963	0.0180823	0.0277831	0.659135	0.909833	0.839722	0.446265	0.917704	0.782108	0.779687	0.81851	0.749972	0.493075	0.03177	0.87809	0.849524	0.833911	0.0238081	0.0478617	0.812711	0.0265274	0.600055	0.0517878	0.308635	0.340602	0.180173	0.817939	0.0303632	0.0390131	0.825846	0.09302	0.521922	0.879025	0.725727	0.167234	0.0151209	0.0282196	0.296052	0.745555	0.0835941
FZD9_E458_F	FZD9	0.201986	0.264368	0.128718	0.11691	0.162739	0.364393	0.173018	0.31989	0.229197	0.228028	0.393248	0.641233	0.773671	0.636975	0.36199	0.891059	0.78273	0.750243	0.763074	0.654255	0.589292	0.722311	0.866137	0.91261	0.803848	0.920767	0.75983	0.93233	0.898632	0.919097	0.773768	0.885427	0.801513	0.806236	0.640273	0.332834	0.907697	0.543385	0.434387	0.600203	0.598634	0.611397	0.390618	0.125746	0.790856	0.716669	0.863856	0.620622
FZD9_P15_R	FZD9	0.0481227	0.069023	0.0264826	0.0371448	0.0377819	0.0427773	0.043889	0.0290401	0.0359808	0.0596566	0.0349034	0.260627	0.156475	0.352881	0.0399873	0.270606	0.0370463	0.201751	0.416762	0.0541624	0.047358	0.0474397	0.0566579	0.0631504	0.105299	0.0643655	0.0567967	0.16905	0.266594	0.0819629	0.0479552	0.0347544	0.230646	0.0222045	0.120618	0.0368971	0.0488299	0.0595902	0.0666905	0.0485312	0.382157	0.368409	0.0290765	0.0342814	0.031857	0.0380315	0.281746	0.0696901
FZD9_P175_F	FZD9	0.277754	0.219868	0.155306	0.17141	0.134916	0.129839	0.11565	0.121532	0.166736	0.18874	0.10341	0.390521	0.762343	0.691891	0.219616	0.811093	0.0767678	0.426137	0.682881	0.132685	0.16824	0.278099	0.0465649	0.781598	0.596067	0.118543	0.501549	0.35067	0.253548	0.740633	0.15858	0.225384	0.186022	0.592924	0.562633	0.0951097	0.0457502	0.157078	0.153543	0.105452	0.673316	0.451131	0.0496985	0.0830639	0.227438	0.0990498	0.769997	0.403294
G6PD_E190_F	G6PD	0.585703	0.607581	0.457803	0.0827903	0.0555207	0.72361	0.0576274	0.590054	0.702658	0.0756852	0.656943	0.427221	0.685928	0.521522	0.738133	0.0990263	0.644694	0.0598597	0.583772	0.0643057	0.0743421	0.0411056	0.0302047	0.0424296	0.0345456	0.0290757	0.410853	0.0223249	0.222545	0.045564	0.0598236	0.0320105	0.0563933	0.479287	0.484616	0.785241	0.0237482	0.167264	0.016291	0.0902521	0.280111	0.33265	0.411723	0.783057	0.0402937	0.0334608	0.032699	0.0228811
G6PD_P1065_R	G6PD	0.764335	0.82701	0.805884	0.227729	0.406924	0.799806	0.102964	0.807458	0.745902	0.213313	0.736472	0.59452	0.776817	0.667775	0.822847	0.186139	0.722709	0.083126	0.582738	0.139921	0.163376	0.124541	0.0550721	0.0982685	0.0597203	0.0773151	0.521736	0.0620909	0.432599	0.118168	0.116053	0.0455701	0.111262	0.31682	0.663061	0.715258	0.0687796	0.406743	0.0661436	0.151356	0.489399	0.499547	0.56276	0.707127	0.14163	0.125484	0.12236	0.0369821
G6PD_P196_F	G6PD	0.51037	0.60107	0.4741	0.022105	0.0248539	0.641199	0.0161933	0.580558	0.646228	0.0354304	0.612658	0.323378	0.608325	0.45299	0.667698	0.0523795	0.531403	0.0237555	0.376261	0.0251312	0.0312721	0.0273058	0.0261164	0.032922	0.0230434	0.0292226	0.261254	0.017413	0.138126	0.0353515	0.0281516	0.0246261	0.0382707	0.414958	0.411699	0.685432	0.0116749	0.15777	0.020461	0.0863918	0.274137	0.305079	0.364132	0.585337	0.0281168	0.026381	0.0285309	0.0306162
G6PD_P597_F	G6PD	0.801802	0.831862	0.860075	0.107186	0.203127	0.836424	0.241255	0.824438	0.844058	0.260321	0.748917	0.630941	0.829089	0.742668	0.88696	0.482809	0.796505	0.178275	0.781685	0.26574	0.267454	0.283643	0.266185	0.29865	0.176519	0.179351	0.713125	0.268208	0.446637	0.240288	0.275201	0.199894	0.166774	0.76587	0.768751	0.836386	0.153709	0.466758	0.286912	0.336641	0.599172	0.728755	0.720355	0.818018	0.306012	0.1397	0.19646	0.23123
GABRA5_E44_R	GABRA5	0.773826	0.751066	0.77943	0.823721	0.664975	0.739464	0.74466	0.775745	0.667779	0.745208	0.372137	0.697391	0.681108	0.631162	0.714347	0.686422	0.741366	0.68445	0.723793	0.382305	0.737166	0.735404	0.70356	0.755909	0.673552	0.600828	0.695338	0.759515	0.848235	0.672405	0.677948	0.763553	0.698728	0.740456	0.697202	0.670759	0.851487	0.779177	0.750356	0.73698	0.433617	0.619462	0.68794	0.423005	0.817091	0.796805	0.72342	0.542016
GABRA5_P1016_F	GABRA5	0.889893	0.885817	0.862715	0.874598	0.476385	0.605115	0.706063	0.67365	0.550866	0.61143	0.647474	0.743056	0.415626	0.726279	0.718911	0.501479	0.607493	0.772069	0.723935	0.569713	0.866757	0.852682	0.650509	0.913538	0.72525	0.447368	0.937092	0.717939	0.864604	0.881494	0.806293	0.900408	0.728306	0.460575	0.39306	0.860997	0.126384	0.704127	0.703862	0.109199	0.217343	0.28716	0.277549	0.295824	0.327241	0.617207	0.90997	0.448943
GABRA5_P862_R	GABRA5	0.87248	0.898853	0.876477	0.898979	0.784279	0.742603	0.700803	0.768242	0.681012	0.78812	0.581516	0.784284	0.871461	0.583753	0.809447	0.188194	0.775283	0.910119	0.727114	0.456187	0.894904	0.828466	0.529594	0.876816	0.770587	0.455345	0.892009	0.650361	0.904251	0.898151	0.896884	0.511613	0.739016	0.591707	0.597988	0.5573	0.597207	0.519189	0.829741	0.874592	0.73003	0.779746	0.41815	0.270348	0.454807	0.536602	0.883519	0.708565
GABRB3_E42_F	GABRB3	0.0800916	0.151382	0.0516107	0.045384	0.106256	0.140545	0.0847041	0.105919	0.0582421	0.0927774	0.188626	0.513502	0.666559	0.555005	0.204286	0.86834	0.666532	0.652393	0.664894	0.484265	0.230046	0.0345446	0.902858	0.785755	0.737031	0.854469	0.455387	0.836221	0.893106	0.79388	0.426084	0.762244	0.455519	0.539563	0.566223	0.755248	0.875902	0.489851	0.333944	0.867973	0.431837	0.406052	0.653758	0.0715419	0.622116	0.704496	0.865163	0.484197
GABRB3_P92_F	GABRB3	0.27581	0.328483	0.113558	0.111764	0.346982	0.140764	0.324875	0.0806106	0.108972	0.136983	0.1209	0.843039	0.882945	0.874001	0.503299	0.946008	0.842828	0.840603	0.86519	0.637701	0.454212	0.201796	0.952823	0.827432	0.871198	0.873285	0.711768	0.764922	0.923624	0.908693	0.527478	0.830525	0.190428	0.818913	0.870151	0.936073	0.963769	0.836642	0.534371	0.958914	0.829394	0.784184	0.880957	0.125378	0.622386	0.728698	0.26431	0.638905
GABRG3_E123_R	GABRG3	0.920467	0.938598	0.960906	0.951012	0.566259	0.742484	0.757971	0.672519	0.618635	0.797686	0.782259	0.596673	0.933299	0.901437	0.927601	0.554604	0.909198	0.949034	0.826536	0.657167	0.926575	0.906864	0.936086	0.882867	0.886342	0.479905	0.952672	0.402083	0.8539	0.946505	0.87215	0.830676	0.855457	0.665184	0.602522	0.64901	0.44534	0.801278	0.853577	0.459537	0.446681	0.699724	0.926918	0.431142	0.447563	0.62914	0.948096	0.478069
GABRG3_P75_F	GABRG3	0.818355	0.821029	0.770264	0.809849	0.406243	0.532769	0.504342	0.523302	0.390764	0.546237	0.366674	0.200158	0.537553	0.265346	0.669729	0.586085	0.717301	0.746696	0.560415	0.276942	0.783296	0.578371	0.731184	0.781566	0.33327	0.280733	0.79451	0.706306	0.640951	0.749547	0.5135	0.744615	0.481616	0.542776	0.245514	0.591224	0.636301	0.336907	0.590291	0.600573	0.44862	0.220963	0.601183	0.147986	0.640084	0.474133	0.655624	0.363378
GADD45A_P737_R	GADD45A	0.317181	0.272787	0.135818	0.137151	0.168888	0.38246	0.304802	0.202526	0.113627	0.298321	0.0759366	0.230358	0.325075	0.409594	0.275716	0.678981	0.226864	0.126242	0.21918	0.27434	0.225707	0.155515	0.0716048	0.104402	0.122448	0.106947	0.471699	0.102382	0.10967	0.61918	0.398605	0.33895	0.155608	0.265169	0.260011	0.359997	0.316055	0.195946	0.222429	0.69083	0.100064	0.336658	0.220711	0.104032	0.405137	0.11992	0.600243	0.241517
GALR1_E52_F	GALR1	0.0845734	0.0992088	0.0278835	0.0310379	0.0361945	0.0430934	0.0817196	0.0782006	0.0962903	0.11818	0.303244	0.656499	0.928687	0.699301	0.153765	0.86132	0.648681	0.770911	0.757781	0.482414	0.251209	0.74222	0.934733	0.8843	0.680432	0.922315	0.673945	0.941998	0.889258	0.894003	0.661542	0.895418	0.574459	0.832645	0.754593	0.835973	0.959739	0.600379	0.603455	0.930723	0.512242	0.335606	0.701894	0.0329008	0.821075	0.401523	0.833528	0.63442
GALR1_P80_F	GALR1	0.0906853	0.0960167	0.032873	0.0266628	0.0451077	0.0582786	0.0438637	0.0394901	0.0394313	0.0456867	0.101584	0.343552	0.611528	0.383245	0.0945407	0.674332	0.348473	0.441793	0.417231	0.0788766	0.098585	0.120916	0.734168	0.633679	0.344738	0.847225	0.258432	0.809381	0.725291	0.517896	0.173101	0.5881	0.0869746	0.513601	0.467267	0.447119	0.707185	0.287917	0.202691	0.702742	0.288603	0.0955663	0.323734	0.0799734	0.462358	0.18976	0.738653	0.369687
GAS1_E22_F	GAS1	0.0635757	0.0553475	0.0163282	0.0176609	0.025907	0.031957	0.0160907	0.0180879	0.0255974	0.0253968	0.0300055	0.0229943	0.0259676	0.0308908	0.0276443	0.418017	0.0314369	0.0207427	0.743109	0.0325417	0.0249016	0.02	0.0188362	0.0215551	0.0217631	0.441734	0.0246695	0.856877	0.0281613	0.0183826	0.0245455	0.700263	0.0338599	0.674165	0.533312	0.0202443	0.0366533	0.0161087	0.0151105	0.028127	0.28736	0.0500412	0.0246352	0.0529333	0.0512348	0.0146236	0.442675	0.0292448
GAS1_P754_R	GAS1	0.0469582	0.044191	0.0153563	0.00955853	0.0232866	0.0281673	0.0172551	0.0188716	0.0169587	0.0169314	0.0170188	0.0239637	0.0226647	0.0235933	0.0230721	0.353949	0.0271768	0.0321456	0.73045	0.0320894	0.0261481	0.020224	0.0246767	0.0355941	0.0326587	0.512668	0.0267651	0.88528	0.0226333	0.0262227	0.0293565	0.466186	0.0308749	0.189375	0.021973	0.0205023	0.0242989	0.0202644	0.0135522	0.0235151	0.0370842	0.019724	0.0160434	0.0404023	0.0212493	0.016657	0.102557	0.0217954
GAS7_E148_F	GAS7	0.0975638	0.0695214	0.0208839	0.0232336	0.0303534	0.0427384	0.0230681	0.019275	0.0289193	0.0335618	0.0425945	0.773112	0.934948	0.808813	0.302983	0.911182	0.857678	0.721727	0.874004	0.448955	0.482825	0.703741	0.968408	0.900801	0.898722	0.878959	0.829448	0.8716	0.921451	0.93129	0.688483	0.879874	0.337825	0.854218	0.803519	0.859982	0.849517	0.779068	0.527728	0.958567	0.509056	0.804168	0.411536	0.143484	0.329872	0.777808	0.917179	0.683392
GAS7_P622_R	GAS7	0.207467	0.270345	0.182531	0.166961	0.466873	0.377769	0.312142	0.58377	0.425306	0.465528	0.386113	0.930602	0.969844	0.944301	0.630082	0.953017	0.938489	0.446836	0.937689	0.93582	0.847342	0.853672	0.932292	0.959454	0.949482	0.942484	0.902432	0.944897	0.91109	0.956367	0.608099	0.954146	0.654182	0.94606	0.871726	0.412547	0.977185	0.921258	0.876629	0.969239	0.939294	0.943253	0.926725	0.916141	0.931042	0.926932	0.916871	0.88889
GATA6_P21_R	GATA6	0.0479472	0.0731138	0.0154785	0.0257639	0.0370882	0.0414262	0.0333538	0.0297741	0.0488252	0.0464581	0.0322695	0.715738	0.888138	0.721908	0.266236	0.916997	0.823395	0.026429	0.88637	0.0374466	0.528002	0.44132	0.943353	0.944804	0.825467	0.952824	0.594079	0.899074	0.0312011	0.783956	0.439293	0.890118	0.62439	0.754931	0.509547	0.0878719	0.908057	0.617069	0.677246	0.938481	0.71784	0.644272	0.804821	0.0360317	0.8348	0.45649	0.966634	0.735454
GATA6_P726_F	GATA6	0.144909	0.105738	0.0367644	0.05042	0.0810921	0.136713	0.0752472	0.11004	0.0301647	0.0608438	0.657936	0.874586	0.971283	0.891373	0.565557	0.94483	0.84205	0.528445	0.906003	0.0456326	0.42606	0.709476	0.930026	0.943553	0.869278	0.93537	0.865086	0.958083	0.0290704	0.947711	0.721446	0.901764	0.843687	0.900365	0.825955	0.0224282	0.974791	0.857229	0.78486	0.968823	0.852837	0.849851	0.834003	0.0398829	0.868934	0.704017	0.898989	0.873324
GDF10_E39_F	GDF10	0.224935	0.277174	0.134906	0.146382	0.170376	0.19822	0.158558	0.140879	0.186067	0.166234	0.189383	0.532788	0.605487	0.694754	0.30411	0.58811	0.588952	0.685892	0.741136	0.332323	0.483116	0.178678	0.71562	0.25803	0.773936	0.223706	0.635451	0.673752	0.240898	0.164859	0.357091	0.521934	0.324299	0.829013	0.612464	0.776354	0.893725	0.605652	0.329559	0.348394	0.711825	0.633435	0.606374	0.146206	0.601373	0.619271	0.554281	0.54026
GDF10_P95_R	GDF10	0.208438	0.178115	0.0630793	0.0595452	0.106921	0.142603	0.0667013	0.0615115	0.45053	0.106392	0.414732	0.654346	0.887081	0.765748	0.297746	0.888938	0.757986	0.483598	0.845874	0.714483	0.495157	0.165677	0.899964	0.498722	0.779326	0.299251	0.719475	0.806637	0.172273	0.19464	0.217718	0.781357	0.618618	0.86128	0.762593	0.603747	0.773936	0.749007	0.0832558	0.896274	0.720525	0.655859	0.796147	0.073827	0.806675	0.23628	0.568407	0.608855
GFAP_P1214_F	GFAP	0.889874	0.907404	0.897453	0.860433	0.764665	0.85016	0.785975	0.815196	0.687354	0.741934	0.786661	0.734383	0.392029	0.617683	0.746573	0.250231	0.60817	0.825865	0.624467	0.876916	0.844294	0.738226	0.239118	0.598176	0.861017	0.452561	0.905815	0.427217	0.718128	0.903921	0.859854	0.671806	0.764705	0.477815	0.531885	0.497002	0.537229	0.633815	0.832574	0.341811	0.823596	0.757869	0.586054	0.891888	0.698475	0.726964	0.802794	0.485177
GFAP_P56_R	GFAP	0.855257	0.856673	0.879718	0.870746	0.748126	0.653587	0.84911	0.83319	0.811313	0.787352	0.487521	0.753309	0.0946366	0.708889	0.703466	0.811149	0.806294	0.817218	0.438627	0.808118	0.836578	0.714395	0.793304	0.609126	0.547014	0.661764	0.85413	0.24466	0.884162	0.863573	0.887116	0.824479	0.682672	0.762475	0.792038	0.827776	0.090825	0.768501	0.770751	0.24254	0.794628	0.685833	0.550256	0.375223	0.785487	0.791558	0.849697	0.558172
GFI1_E136_F	GFI1	0.0738878	0.111096	0.0831583	0.0733294	0.0402239	0.0447252	0.0282546	0.0269823	0.0302121	0.0304511	0.0397497	0.0400231	0.0255459	0.0382665	0.0989349	0.0412863	0.0617615	0.0868907	0.0720569	0.0958043	0.111186	0.0970256	0.0370979	0.0688343	0.0917847	0.0571656	0.0821567	0.0649622	0.104664	0.0436277	0.0745692	0.0529377	0.141299	0.0615949	0.0433159	0.0339277	0.0926209	0.0467251	0.0959263	0.0364055	0.0646047	0.0349706	0.031899	0.0248843	0.0476784	0.0639789	0.0272412	0.0452703
GFI1_P208_R	GFI1	0.275233	0.294493	0.153055	0.169268	0.0379229	0.0473241	0.0418685	0.0557294	0.0361614	0.195836	0.0480782	0.124971	0.0589414	0.0858995	0.272493	0.035214	0.1094	0.214464	0.146902	0.207102	0.383099	0.211327	0.0273138	0.171036	0.172791	0.126825	0.184854	0.252571	0.1472	0.0477387	0.328357	0.158316	0.374351	0.0762133	0.130673	0.0553464	0.0845288	0.113099	0.427136	0.0558661	0.0897397	0.155655	0.0697153	0.0950978	0.148788	0.139655	0.0377088	0.0764096
GFI1_P45_R	GFI1	0.0697192	0.073673	0.0271497	0.0290183	0.0359952	0.0652076	0.027755	0.035121	0.0476038	0.0405646	0.0315624	0.0414462	0.0271078	0.0295241	0.0495206	0.0194495	0.0404328	0.0278421	0.0416778	0.0426078	0.0457584	0.0460239	0.0248039	0.0362604	0.0416647	0.03704	0.035799	0.0445096	0.0259322	0.0283381	0.0341173	0.0274559	0.0244803	0.027785	0.0311094	0.0326176	0.0307394	0.0290323	0.0246886	0.0363409	0.0292573	0.0241572	0.0170672	0.0536472	0.0455704	0.0389272	0.032925	0.090587
GJB2_E43_F	GJB2	0.0894231	0.126903	0.0325091	0.0223322	0.0334484	0.0635229	0.0250954	0.395485	0.0331189	0.0844709	0.0362507	0.895475	0.742596	0.644837	0.470568	0.935283	0.915853	0.0718188	0.922055	0.028084	0.120292	0.150161	0.966816	0.227685	0.556277	0.875158	0.652773	0.0224306	0.0287929	0.950216	0.10912	0.932618	0.0536045	0.838845	0.828156	0.0333146	0.0293896	0.878101	0.0178806	0.037964	0.866067	0.608728	0.487352	0.0306795	0.776229	0.679129	0.788784	0.0279181
GJB2_P791_R	GJB2	0.051892	0.0692735	0.0207564	0.0153653	0.0318113	0.0415722	0.0149811	0.0322469	0.0375819	0.0304324	0.0306261	0.351956	0.263162	0.198441	0.025546	0.153406	0.0937269	0.0361662	0.247344	0.036181	0.0419539	0.0385618	0.72131	0.0420435	0.0352166	0.0501945	0.0442573	0.149807	0.0704334	0.534275	0.0364138	0.27447	0.0431567	0.112329	0.134177	0.148528	0.0382094	0.0131555	0.0652351	0.0180948	0.391876	0.0257352	0.029532	0.017549	0.0304113	0.029305	0.0253216	0.0189646
GJB2_P931_R	GJB2	0.112089	0.108191	0.0544436	0.0468312	0.0908383	0.0785469	0.119765	0.0637096	0.0792368	0.0693952	0.049228	0.727483	0.54751	0.540178	0.126704	0.716714	0.199215	0.133098	0.661328	0.0764132	0.1334	0.105199	0.653516	0.0806387	0.110778	0.0546199	0.397465	0.0568257	0.116365	0.0705812	0.0975752	0.745163	0.11371	0.0789732	0.595785	0.0651795	0.0510661	0.0569139	0.0709628	0.0462816	0.842587	0.0787027	0.117225	0.0580266	0.0867035	0.135858	0.0781309	0.0645379
GLA_E98_R	GLA	0.496181	0.507086	0.318128	0.0136489	0.0239583	0.488776	0.0174666	0.455597	0.548776	0.0207841	0.313895	0.250448	0.386074	0.266235	0.4939	0.044382	0.380339	0.032161	0.401853	0.023705	0.0267849	0.02681	0.0285521	0.030483	0.0228783	0.0361614	0.270358	0.0182049	0.190166	0.0343087	0.0320846	0.025019	0.0316778	0.254116	0.270197	0.497692	0.0236834	0.0977747	0.0230878	0.0370345	0.167505	0.179789	0.202881	0.529536	0.0231568	0.0200583	0.0175326	0.0299611
GLA_P112_F	GLA	0.752558	0.840117	0.76704	0.0178782	0.0293383	0.86044	0.032492	0.843945	0.873985	0.0333302	0.568627	0.762988	0.845102	0.73379	0.867824	0.290261	0.794246	0.117652	0.819059	0.0438182	0.0536767	0.0559954	0.0612883	0.0614104	0.0578777	0.0366027	0.65776	0.058588	0.564936	0.0631701	0.0511155	0.0420861	0.0373201	0.703097	0.681899	0.890633	0.0683329	0.3268	0.032219	0.180481	0.497189	0.58783	0.592298	0.816032	0.0346132	0.0358921	0.0358584	0.0607034
GLA_P343_R	GLA	0.573016	0.608742	0.510023	0.0173112	0.0186083	0.716796	0.0187374	0.60729	0.580078	0.0146176	0.511723	0.455022	0.606636	0.473987	0.668579	0.119433	0.60385	0.0364971	0.660011	0.0278036	0.0253041	0.0416347	0.0323953	0.0293702	0.0292041	0.0324155	0.440902	0.0173529	0.185429	0.0320896	0.0248939	0.0281727	0.0251584	0.387462	0.393628	0.600431	0.0265158	0.0923156	0.0141689	0.0611807	0.241325	0.259614	0.185757	0.477467	0.0222629	0.0132064	0.0140542	0.0330908
GLI2_E90_F	GLI2	0.955457	0.971732	0.976592	0.981198	0.918566	0.937777	0.935662	0.934907	0.856143	0.928972	0.879146	0.945704	0.459416	0.941662	0.954121	0.948436	0.961812	0.962221	0.939485	0.912405	0.959484	0.90936	0.953241	0.869183	0.954954	0.831812	0.960624	0.73292	0.950106	0.829011	0.930508	0.843199	0.914906	0.93631	0.745318	0.610438	0.965855	0.9533	0.963062	0.664307	0.974337	0.966129	0.640231	0.712241	0.96762	0.945424	0.960964	0.823239
GLI2_P295_F	GLI2	0.884115	0.911697	0.900525	0.9088	0.82563	0.877852	0.896736	0.881712	0.783542	0.769567	0.800812	0.764167	0.515826	0.719892	0.818218	0.722717	0.8872	0.847787	0.685224	0.792502	0.907147	0.863737	0.805576	0.837588	0.884261	0.774482	0.888755	0.784486	0.888197	0.894922	0.940752	0.832726	0.831913	0.626811	0.550661	0.783885	0.526964	0.750289	0.853312	0.664181	0.813253	0.783804	0.73948	0.466024	0.815503	0.710933	0.636848	0.621932
GLI3_E148_R	GLI3	0.927456	0.928659	0.949768	0.947646	0.940054	0.945108	0.94728	0.916855	0.946454	0.929566	0.936766	0.886316	0.887501	0.89377	0.909717	0.272118	0.807527	0.938759	0.899809	0.940483	0.946326	0.818895	0.945072	0.943659	0.908909	0.949098	0.934781	0.971249	0.883786	0.800095	0.953794	0.960363	0.89042	0.89425	0.815938	0.843261	0.893709	0.941173	0.931054	0.823405	0.908079	0.87846	0.848564	0.881895	0.555254	0.825919	0.908848	0.768676
GLI3_P453_R	GLI3	0.12782	0.202659	0.0866045	0.0754215	0.0797882	0.108537	0.508754	0.16062	0.103636	0.11314	0.0861524	0.568734	0.679958	0.555578	0.269883	0.821644	0.803613	0.745656	0.649548	0.730729	0.280156	0.555364	0.826022	0.596473	0.788116	0.693495	0.180797	0.880526	0.0602023	0.845684	0.214216	0.847898	0.500279	0.450874	0.621425	0.0662901	0.825748	0.654023	0.484275	0.77388	0.614972	0.636778	0.731293	0.109839	0.132402	0.390462	0.675666	0.345754
GML_E144_F	GML	0.920414	0.899737	0.923083	0.916853	0.886928	0.899622	0.913843	0.93222	0.348471	0.308408	0.828512	0.719069	0.838123	0.813836	0.87137	0.683086	0.841107	0.853722	0.883642	0.787968	0.897397	0.926521	0.887988	0.368088	0.395191	0.873076	0.953058	0.829671	0.771169	0.937056	0.920216	0.488277	0.923329	0.219228	0.755445	0.896581	0.525886	0.805046	0.915354	0.842351	0.17564	0.778891	0.156634	0.767879	0.773958	0.289161	0.903753	0.832958
GML_P281_R	GML	0.936871	0.940348	0.965364	0.96702	0.916515	0.932587	0.944627	0.945626	0.716449	0.929962	0.882669	0.902475	0.932043	0.914365	0.940275	0.708419	0.851292	0.836797	0.957478	0.563834	0.954798	0.961975	0.674506	0.908397	0.958819	0.32158	0.964313	0.924556	0.950188	0.96447	0.967512	0.907161	0.795681	0.938189	0.643518	0.674649	0.836621	0.848771	0.924657	0.823341	0.919659	0.665469	0.910878	0.488584	0.951545	0.837094	0.931045	0.745774
GNAS_E58_F	GNAS	0.869156	0.866267	0.508047	0.85615	0.838966	0.851641	0.828965	0.837254	0.865312	0.835484	0.821451	0.79068	0.907185	0.825253	0.82585	0.816035	0.927708	0.923032	0.913252	0.914852	0.835599	0.883598	0.890761	0.939941	0.914328	0.839986	0.871372	0.923412	0.889329	0.810624	0.901427	0.866571	0.888879	0.842919	0.830276	0.827792	0.89509	0.838515	0.845137	0.761843	0.869047	0.766779	0.355424	0.885503	0.809079	0.864468	0.85489	0.774706
GNAS_P86_F	GNAS	0.7476	0.760246	0.805352	0.798431	0.815748	0.798453	0.793394	0.768107	0.79878	0.766774	0.78506	0.687527	0.654668	0.6555	0.758097	0.781626	0.914553	0.913282	0.907354	0.883413	0.809275	0.822857	0.938902	0.852302	0.799214	0.787707	0.892325	0.82865	0.848822	0.770283	0.878308	0.805852	0.848582	0.761915	0.444849	0.701407	0.790929	0.691013	0.731864	0.623679	0.858182	0.545999	0.691585	0.717176	0.759259	0.796277	0.9349	0.697635
GNG7_E310_R	GNG7	0.938619	0.970877	0.984313	0.98472	0.981152	0.979246	0.985648	0.982779	0.983536	0.981362	0.984443	0.974274	0.973607	0.974834	0.978204	0.962344	0.9657	0.975785	0.959092	0.975011	0.972234	0.972241	0.967044	0.932853	0.963874	0.964643	0.969037	0.973756	0.971859	0.965323	0.979482	0.961098	0.978328	0.973982	0.950445	0.973177	0.974163	0.963591	0.975884	0.969368	0.975557	0.966799	0.964913	0.972775	0.976631	0.973661	0.973814	0.938873
GNG7_P903_F	GNG7	0.882443	0.911987	0.928103	0.960414	0.919305	0.860942	0.911189	0.8999	0.950687	0.90718	0.847865	0.64482	0.234846	0.433689	0.898776	0.602947	0.641838	0.842865	0.631249	0.846863	0.880172	0.910161	0.158348	0.780198	0.841114	0.235745	0.903961	0.451687	0.548617	0.240703	0.812307	0.523201	0.873241	0.437814	0.548476	0.930179	0.228573	0.474905	0.826826	0.596508	0.877735	0.796123	0.411354	0.781311	0.459114	0.649646	0.900798	0.543284
GNMT_E126_F	GNMT	0.0565624	0.0707113	0.0143942	0.0293357	0.0271951	0.055046	0.0367488	0.0202041	0.249071	0.0209101	0.0180788	0.492733	0.906635	0.733889	0.277245	0.787281	0.692026	0.737848	0.773436	0.716821	0.417993	0.0396451	0.85365	0.869007	0.752941	0.0369298	0.03815	0.0225084	0.803625	0.0368607	0.0446263	0.457161	0.0504501	0.0199727	0.504827	0.579847	0.0227131	0.68672	0.0962371	0.0655533	0.658623	0.615727	0.53588	0.0115772	0.0338786	0.439035	0.133266	0.636619
GNMT_P197_F	GNMT	0.268912	0.2188	0.1264	0.0936692	0.116738	0.199953	0.158581	0.390574	0.594461	0.156746	0.158635	0.416369	0.740727	0.6368	0.425138	0.723166	0.756052	0.745777	0.739387	0.745631	0.516914	0.158794	0.755543	0.731166	0.733355	0.0712592	0.151174	0.0607619	0.854394	0.0722104	0.173784	0.308298	0.170444	0.0609567	0.41014	0.0983071	0.0613616	0.513507	0.227904	0.621305	0.602421	0.521365	0.40885	0.11347	0.140529	0.123704	0.105852	0.550041
GP1BB_E23_F	GP1BB	0.0940619	0.0950575	0.0335177	0.0410635	0.0442445	0.0566518	0.0512186	0.0528023	0.0514497	0.0670903	0.0497734	0.0848309	0.408251	0.600432	0.156847	0.68032	0.368424	0.0950592	0.726359	0.0665527	0.162317	0.11141	0.0563756	0.0562522	0.725745	0.0940755	0.385478	0.138318	0.0580573	0.0636821	0.100639	0.0850681	0.714051	0.052265	0.635365	0.0571606	0.0367494	0.138514	0.0461101	0.054128	0.582039	0.0431635	0.057136	0.0721543	0.0798701	0.368398	0.170145	0.385925
GP1BB_P278_R	GP1BB	0.206842	0.167924	0.0378035	0.0422515	0.159521	0.160256	0.0887894	0.0728479	0.201535	0.0980374	0.0907473	0.506541	0.381129	0.616555	0.160258	0.816172	0.516621	0.0870091	0.662855	0.400825	0.140881	0.471565	0.110985	0.116536	0.71561	0.195319	0.57924	0.848555	0.619841	0.575586	0.219531	0.0999336	0.654215	0.597707	0.630318	0.373501	0.0365685	0.546656	0.100285	0.18938	0.63485	0.0964968	0.045395	0.0538883	0.297808	0.458502	0.882377	0.520931
GPATC3_P410_R	GPATC3	0.742645	0.737713	0.517386	0.705947	0.768382	0.644265	0.808793	0.508456	0.919699	0.710156	0.755162	0.733547	0.794589	0.933864	0.792843	0.891288	0.477803	0.295917	0.909967	0.34819	0.591724	0.765096	0.968693	0.957959	0.319378	0.828056	0.417168	0.942782	0.509856	0.837392	0.635031	0.794205	0.926306	0.139871	0.909096	0.96356	0.965487	0.890175	0.672681	0.139139	0.846453	0.892135	0.327674	0.308586	0.932535	0.750555	0.846059	0.291031
GPC3_E72_F	GPC3	0.647227	0.784842	0.744092	0.0267485	0.0642598	0.787098	0.0390359	0.808829	0.628561	0.0593876	0.748703	0.909093	0.944503	0.863776	0.863012	0.860622	0.82605	0.896449	0.91097	0.055552	0.593811	0.813543	0.922334	0.780629	0.903236	0.94368	0.84884	0.893379	0.864766	0.911075	0.882959	0.918596	0.183231	0.875563	0.820165	0.36944	0.311589	0.835314	0.770956	0.734993	0.882419	0.868058	0.909614	0.339385	0.864798	0.782341	0.686616	0.301434
GPC3_P235_R	GPC3	0.542633	0.59358	0.48859	0.0280137	0.0667096	0.655713	0.186211	0.589601	0.846213	0.114689	0.737878	0.835535	0.851305	0.741874	0.664644	0.810395	0.607292	0.867781	0.849447	0.0472107	0.502779	0.162032	0.884095	0.772364	0.851071	0.903207	0.752697	0.897287	0.62395	0.866589	0.795766	0.881033	0.543417	0.795249	0.755876	0.426952	0.0258417	0.758064	0.445491	0.791211	0.814428	0.712223	0.814345	0.656129	0.680809	0.293441	0.721247	0.460716
GPR116_E328_R	GPR116	0.941012	0.966199	0.976724	0.978814	0.866319	0.944214	0.942292	0.874338	0.82735	0.931101	0.889294	0.905421	0.816636	0.747823	0.934348	0.372839	0.892814	0.954666	0.805509	0.808365	0.951429	0.874349	0.20457	0.921435	0.870335	0.65209	0.963694	0.960784	0.956161	0.85804	0.875249	0.899102	0.841503	0.861411	0.813911	0.967042	0.409826	0.95853	0.924067	0.355522	0.95536	0.939265	0.60096	0.466764	0.862063	0.910779	0.838441	0.684594
GPR116_P850_F	GPR116	0.919573	0.934038	0.940496	0.94835	0.724229	0.718306	0.773711	0.701238	0.441857	0.678133	0.861695	0.661987	0.548866	0.555826	0.849479	0.914839	0.743796	0.820226	0.645551	0.745186	0.902276	0.844224	0.809519	0.677556	0.664684	0.407844	0.950857	0.637569	0.568373	0.323736	0.824762	0.672405	0.776151	0.815886	0.687188	0.400126	0.344492	0.670925	0.860272	0.302582	0.698335	0.657384	0.521151	0.441781	0.572499	0.659906	0.935125	0.618992
GPX1_E46_R	GPX1	0.0379413	0.0257422	0.0126345	0.00885518	0.0164353	0.0223125	0.0125947	0.0127536	0.0128913	0.0119173	0.0117736	0.0131056	0.0100318	0.0100798	0.011717	0.0200677	0.0211938	0.326664	0.0342093	0.155852	0.0229546	0.0270271	0.0189135	0.0246335	0.0830497	0.0375719	0.0210724	0.0180998	0.0282052	0.0177174	0.0425907	0.0212897	0.0314854	0.0131299	0.015429	0.0146602	0.00932809	0.0204143	0.0109998	0.0130205	0.0137326	0.0127089	0.107479	0.0181884	0.0121549	0.0110673	0.0102804	0.0198659
GPX1_P194_F	GPX1	0.10111	0.10786	0.128209	0.178719	0.0532119	0.048286	0.0388572	0.0336517	0.0577066	0.0249202	0.0903355	0.0540001	0.0354485	0.0537182	0.0886119	0.0738307	0.0722888	0.891242	0.0538106	0.75	0.081119	0.0629296	0.069603	0.0534458	0.569127	0.073639	0.0528383	0.050086	0.0796246	0.0407049	0.0459226	0.0505154	0.0449991	0.0364312	0.0482034	0.0307289	0.0379731	0.0353669	0.0455104	0.0475495	0.053643	0.048186	0.507315	0.0303894	0.0424809	0.0997441	0.0286591	0.0234747
GPX3_E178_F	GPX3	0.156239	0.124632	0.0636931	0.091278	0.0874338	0.106425	0.077036	0.0560213	0.107401	0.0779805	0.0685026	0.257842	0.225775	0.271376	0.0887556	0.250151	0.506814	0.311906	0.263986	0.0976125	0.102924	0.185696	0.183303	0.149299	0.0891149	0.154801	0.0764715	0.31428	0.186004	0.11244	0.0984848	0.138834	0.239184	0.0820625	0.0742322	0.219055	0.339572	0.353644	0.0593431	0.152782	0.221994	0.165972	0.19455	0.111491	0.0830563	0.108335	0.061618	0.0492666
GRB10_E85_R	GRB10	0.0965964	0.102565	0.0460139	0.03964	0.0520622	0.0667314	0.0486408	0.0382413	0.0767888	0.0356102	0.279605	0.609227	0.781014	0.645267	0.230426	0.862599	0.8484	0.838629	0.778405	0.275398	0.533088	0.657956	0.922148	0.901022	0.799798	0.524122	0.760903	0.926245	0.471056	0.896667	0.648223	0.87043	0.735654	0.830691	0.663423	0.408211	0.907344	0.632891	0.4454	0.848022	0.645754	0.675547	0.780329	0.0745442	0.449735	0.869988	0.744255	0.583573
GRB10_P260_F	GRB10	0.077215	0.0646201	0.0141939	0.0149156	0.0267294	0.0319446	0.0228319	0.02818	0.0224741	0.0227173	0.0251805	0.838309	0.959714	0.870852	0.46359	0.950862	0.887775	0.883298	0.905227	0.377036	0.71146	0.361309	0.955313	0.776078	0.720367	0.93755	0.640329	0.966866	0.0546485	0.913164	0.540709	0.706237	0.803703	0.9106	0.869872	0.760285	0.977288	0.844105	0.475312	0.776596	0.875706	0.887762	0.930487	0.0281995	0.659404	0.86235	0.936122	0.626166
GRB10_P496_R	GRB10	0.531755	0.498332	0.348188	0.229179	0.491102	0.256467	0.424264	0.673209	0.58302	0.576615	0.558831	0.760017	0.873475	0.658346	0.664733	0.897077	0.901852	0.885296	0.781278	0.56658	0.653109	0.751202	0.922106	0.929939	0.874758	0.46568	0.864997	0.93719	0.904518	0.933274	0.684277	0.866195	0.322065	0.880904	0.81659	0.871796	0.838995	0.801637	0.663692	0.687968	0.792198	0.809223	0.810486	0.748955	0.809476	0.632222	0.851841	0.755258
GRB7_E71_R	GRB7	0.374257	0.346562	0.349739	0.229189	0.131016	0.139693	0.187356	0.101632	0.0291304	0.218634	0.582195	0.264064	0.0578071	0.290765	0.582017	0.0952428	0.456883	0.415638	0.193723	0.380656	0.600001	0.595874	0.0297306	0.188041	0.785378	0.262427	0.626385	0.184559	0.29845	0.481228	0.514208	0.151913	0.718758	0.240545	0.20193	0.756577	0.0525503	0.090449	0.608799	0.0527235	0.723161	0.677267	0.199019	0.107739	0.225479	0.361252	0.481296	0.238523
GRB7_P160_R	GRB7	0.436761	0.440678	0.53381	0.409948	0.170576	0.15501	0.518493	0.12145	0.178093	0.236123	0.431586	0.2432	0.0707385	0.166409	0.492917	0.0981441	0.275955	0.426226	0.233528	0.42471	0.489493	0.450476	0.0779373	0.202507	0.419593	0.105559	0.366953	0.197569	0.279558	0.079835	0.548101	0.220407	0.574399	0.116071	0.192603	0.707149	0.100104	0.163476	0.540643	0.0677588	0.615985	0.544338	0.1549	0.162403	0.189594	0.159322	0.0545922	0.219519
GRPR_P200_R	GRPR	0.882474	0.858376	0.885863	0.88262	0.914661	0.91127	0.729144	0.799507	0.802731	0.889684	0.573632	0.255505	0.0704732	0.551617	0.817478	0.25795	0.68485	0.420526	0.336303	0.806489	0.799393	0.59118	0.0823088	0.382576	0.265908	0.672733	0.606452	0.164584	0.376826	0.135519	0.527793	0.43573	0.834514	0.844502	0.404272	0.909839	0.135186	0.422848	0.556225	0.577676	0.582694	0.606764	0.634718	0.646247	0.166765	0.388381	0.858596	0.324628
GSTM1_P266_F	GSTM1	0.471144	0.287204	0.205773	0.269508	0.441809	0.579423	0.720523	0.342473	0.527171	0.524741	0.340654	0.638186	0.844042	0.366308	0.246879	0.829906	0.697769	0.675242	0.657446	0.703325	0.633815	0.8706	0.753571	0.864163	0.588585	0.883063	0.688921	0.807987	0.862812	0.649558	0.548855	0.63921	0.723994	0.814743	0.683777	0.784999	0.0917165	0.397938	0.480913	0.885033	0.364034	0.390487	0.467171	0.0879938	0.551104	0.785383	0.534136	0.291299
GSTM1_P363_F	GSTM1	0.866711	0.702456	0.802314	0.868618	0.866423	0.946333	0.926288	0.856531	0.923279	0.866284	0.876056	0.935114	0.898896	0.849155	0.856125	0.939661	0.917119	0.926632	0.927155	0.940899	0.907075	0.95272	0.966585	0.954423	0.897785	0.958087	0.940067	0.94969	0.938574	0.914906	0.811183	0.879185	0.872643	0.908959	0.9356	0.933231	0.966534	0.727523	0.931298	0.968113	0.883139	0.879097	0.929854	0.86827	0.227382	0.887592	0.781206	0.718487
GSTM2_E153_F	GSTM2	0.0997617	0.0881704	0.0873527	0.0447823	0.0443989	0.0482986	0.0303519	0.0304272	0.309768	0.0461158	0.385344	0.0763843	0.0382191	0.0531744	0.114566	0.0367267	0.0517575	0.445617	0.0512047	0.0654801	0.0518557	0.0786907	0.0386053	0.0449597	0.3491	0.0414477	0.0518556	0.069256	0.0801033	0.0461544	0.0533368	0.0421133	0.0548463	0.0362082	0.0556992	0.047059	0.0330727	0.0347403	0.0602814	0.0537405	0.550527	0.058444	0.058543	0.0755251	0.0668156	0.0638345	0.0311604	0.293347
GSTM2_P109_R	GSTM2	0.111774	0.104656	0.0810441	0.0371092	0.0530431	0.0658288	0.0507123	0.0333669	0.0446759	0.0312049	0.389869	0.101419	0.0366649	0.0677973	0.144283	0.0355957	0.0738994	0.370317	0.0729747	0.0913881	0.0608021	0.0451386	0.0384042	0.0430927	0.575909	0.0470661	0.0672971	0.0465107	0.033438	0.0431149	0.0800495	0.0603355	0.0861786	0.0396637	0.0502325	0.0422965	0.0636507	0.0318711	0.0987361	0.0314608	0.471006	0.0450852	0.0583994	0.112669	0.0469212	0.0559271	0.0470881	0.0353148
GSTM2_P453_R	GSTM2	0.82138	0.772957	0.674614	0.746683	0.864758	0.828721	0.413955	0.653222	0.781615	0.767711	0.781583	0.483873	0.459978	0.657017	0.85325	0.885544	0.827148	0.852325	0.283558	0.854681	0.693853	0.617808	0.551257	0.318022	0.743089	0.474875	0.865529	0.363939	0.853847	0.265947	0.567996	0.617364	0.640498	0.823277	0.527655	0.895199	0.308913	0.353976	0.743128	0.568308	0.521715	0.706588	0.799764	0.724285	0.863297	0.675569	0.0701622	0.309273
GSTP1_E322_R	GSTP1	0.119398	0.0723077	0.0238135	0.0293799	0.0223808	0.0279983	0.0159487	0.0200737	0.0177117	0.0248652	0.058717	0.0276353	0.0173548	0.0190721	0.0542636	0.0354785	0.0301063	0.0362589	0.0424581	0.0474249	0.0456947	0.0592551	0.023342	0.0573828	0.0414137	0.0722853	0.0325198	0.0352311	0.0313983	0.0308614	0.0972889	0.0305672	0.0493729	0.0171397	0.0267061	0.0197893	0.0203286	0.0227321	0.0974353	0.0208347	0.236868	0.759075	0.0296491	0.0335177	0.0256101	0.0211951	0.0190969	0.0422418
GSTP1_P74_F	GSTP1	0.0843507	0.0871837	0.0328736	0.0401705	0.0426583	0.0673095	0.0394049	0.0375564	0.0434027	0.0355348	0.0722897	0.102609	0.120038	0.0943269	0.0833801	0.0929853	0.0764707	0.0758876	0.105727	0.111923	0.0640153	0.0652576	0.107463	0.0872764	0.0750596	0.0574186	0.0792572	0.0535479	0.0635893	0.0775212	0.0515433	0.0547205	0.0681655	0.0552122	0.0748713	0.0674673	0.0320581	0.0630753	0.0433134	0.0573342	0.083211	0.18171	0.0502862	0.0395866	0.048696	0.047042	0.0479089	0.0374422
GSTP1_seq_38_S153_R	GSTP1	0.0690618	0.0773275	0.0239801	0.0165568	0.0333376	0.0401512	0.0290861	0.0311141	0.0226555	0.019106	0.041906	0.040337	0.0319923	0.0369503	0.0328037	0.0387192	0.0360686	0.0289884	0.0350516	0.0397163	0.0330532	0.0328144	0.0291213	0.0290956	0.0333721	0.0297744	0.0294979	0.0263535	0.0279879	0.030668	0.0296218	0.0267766	0.0296486	0.0227519	0.0306307	0.0250694	0.0188756	0.021974	0.0176796	0.0221409	0.0206335	0.0384294	0.0190941	0.0277283	0.024913	0.0254494	0.0245741	0.0238171
GUCY2D_E419_R	GUCY2D	0.0799921	0.0965022	0.0212991	0.0294171	0.0335018	0.0459652	0.0273171	0.0372511	0.0229149	0.02731	0.0302408	0.723706	0.920292	0.729519	0.340089	0.901016	0.66049	0.802349	0.470024	0.499818	0.245392	0.0592015	0.920653	0.841502	0.656892	0.132312	0.139765	0.197158	0.486127	0.911419	0.059909	0.172138	0.0380318	0.138642	0.656511	0.0502989	0.123469	0.594162	0.274649	0.499646	0.581603	0.774929	0.37151	0.0387516	0.0549837	0.0407391	0.659045	0.0355217
GUCY2D_P48_R	GUCY2D	0.189832	0.152624	0.052208	0.0334282	0.0641779	0.0913436	0.07822	0.0656258	0.0664413	0.0821867	0.0848523	0.0801324	0.057849	0.0975952	0.0900425	0.193793	0.157967	0.0911996	0.0852471	0.0853269	0.0994777	0.0935568	0.0848651	0.093039	0.0949548	0.131782	0.0912936	0.114161	0.114725	0.0842949	0.0702895	0.0662366	0.0932967	0.0822405	0.085931	0.10249	0.151147	0.0670955	0.0537758	0.0783613	0.0682757	0.0432375	0.0550587	0.0984136	0.0894369	0.0756403	0.0609158	0.0656478
GUCY2F_P255_F	GUCY2F	0.816898	0.834984	0.795824	0.910539	0.53648	0.673212	0.674265	0.501765	0.440712	0.738387	0.646643	0.676923	0.0951278	0.300176	0.654157	0.212701	0.428414	0.399899	0.314733	0.700638	0.811238	0.828086	0.140903	0.578364	0.309293	0.297726	0.800654	0.765347	0.401105	0.216347	0.641022	0.395695	0.617143	0.176747	0.370206	0.195059	0.109067	0.4402	0.553594	0.177444	0.476073	0.762014	0.292973	0.535543	0.344799	0.580056	0.873033	0.366541
H19_P1411_R	H19	0.792912	0.784824	0.764543	0.694049	0.72031	0.743345	0.727037	0.647072	0.687774	0.748702	0.617934	0.801076	0.303339	0.523311	0.640881	0.666783	0.756351	0.772355	0.769162	0.757746	0.860877	0.794625	0.663518	0.790439	0.713494	0.842425	0.906241	0.527644	0.798432	0.708685	0.907163	0.782134	0.763855	0.654385	0.646958	0.917895	0.712666	0.626236	0.734906	0.505695	0.826535	0.490671	0.718102	0.249432	0.85194	0.555059	0.577851	0.453088
H19_P541_F	H19	0.732819	0.236352	0.156067	0.147843	0.69755	0.706594	0.73908	0.184177	0.20622	0.211643	0.691321	0.100011	0.0431091	0.102042	0.115361	0.065255	0.665356	0.726859	0.682223	0.34691	0.263134	0.317418	0.142685	0.228533	0.140586	0.183206	0.140305	0.0814743	0.180509	0.120005	0.866734	0.699913	0.150062	0.14913	0.421381	0.091523	0.757381	0.177307	0.139704	0.0595751	0.0994891	0.212122	0.146173	0.290876	0.179998	0.589999	0.665361	0.12382
HBEGF_P32_R	HBEGF	0.0479794	0.0588821	0.0186249	0.0132454	0.0257182	0.0377328	0.0205383	0.0198802	0.0180434	0.0194859	0.0262874	0.0306267	0.023826	0.0277099	0.027812	0.0328939	0.0300111	0.0254935	0.0382943	0.0316314	0.030038	0.027742	0.0295247	0.0247412	0.0384835	0.0342055	0.0295053	0.0269522	0.0273491	0.0330385	0.0228875	0.0331894	0.0323471	0.0291197	0.0366337	0.0199575	0.0215127	0.021651	0.0297836	0.0146368	0.401647	0.0237189	0.0174428	0.0267903	0.0288772	0.0237686	0.0230489	0.0338573
HBII-13_E48_F	HBII-13	0.883597	0.889801	0.928331	0.939799	0.887053	0.878335	0.89514	0.87679	0.885328	0.863169	0.88893	0.819784	0.777258	0.861889	0.889255	0.717762	0.853086	0.863695	0.877295	0.737553	0.911295	0.905361	0.811361	0.874148	0.867191	0.803276	0.894285	0.86773	0.903306	0.935936	0.858953	0.883378	0.918352	0.723839	0.639709	0.829773	0.851995	0.837386	0.87292	0.878541	0.654245	0.736538	0.792807	0.682325	0.852511	0.832865	0.854554	0.69001
HBII-13_P991_R	HBII-13	0.877832	0.914928	0.90939	0.910721	0.890534	0.9042	0.897714	0.908968	0.838542	0.854209	0.879903	0.741996	0.868882	0.838136	0.875725	0.780096	0.903566	0.819962	0.888901	0.827867	0.889426	0.869055	0.79354	0.885244	0.89456	0.828671	0.900674	0.851341	0.927307	0.907425	0.867598	0.912105	0.927365	0.763272	0.63131	0.783031	0.721344	0.82763	0.904528	0.874137	0.453698	0.675028	0.850153	0.586507	0.805389	0.931551	0.894384	0.739948
HBII-52_E142_F	HBII-52	0.558988	0.628088	0.630389	0.539288	0.197022	0.363611	0.145847	0.175673	0.136953	0.221521	0.330008	0.305468	0.047128	0.324	0.366693	0.101586	0.368136	0.445696	0.487344	0.284875	0.556536	0.44329	0.073372	0.244388	0.356687	0.098588	0.686492	0.376722	0.63052	0.655714	0.396297	0.287834	0.462486	0.416768	0.200605	0.331743	0.107084	0.134687	0.302921	0.188287	0.0254326	0.135271	0.0953926	0.137889	0.0397168	0.233742	0.536003	0.204966
HBII-52_P563_F	HBII-52	0.883021	0.875957	0.852347	0.83985	0.720494	0.809186	0.812987	0.762848	0.732015	0.76083	0.581995	0.609007	0.753489	0.777119	0.790594	0.829068	0.83284	0.847083	0.82838	0.364021	0.8797	0.906648	0.849082	0.883867	0.865278	0.704402	0.88847	0.86944	0.900585	0.866072	0.860921	0.903168	0.719948	0.517972	0.592582	0.815091	0.773575	0.828942	0.85938	0.753306	0.751746	0.414775	0.503174	0.708051	0.88053	0.775452	0.855416	0.717151
HBII-52_P659_F	HBII-52	0.905988	0.925367	0.919987	0.931676	0.937711	0.915523	0.941443	0.939837	0.909812	0.919874	0.761386	0.901945	0.885171	0.872065	0.927495	0.944122	0.928579	0.916165	0.924819	0.770083	0.931362	0.939738	0.945474	0.916314	0.903701	0.918714	0.940267	0.949695	0.933581	0.730737	0.90211	0.950824	0.935612	0.895167	0.857707	0.894891	0.909904	0.916586	0.950513	0.853529	0.884676	0.837179	0.857881	0.411816	0.908094	0.920027	0.920128	0.92971
HCK_P46_R	HCK	0.0765477	0.0607787	0.0284902	0.0247642	0.0347039	0.0409027	0.0235222	0.0294275	0.0275857	0.0295237	0.0362955	0.040194	0.0231409	0.0274488	0.033807	0.0412325	0.0401551	0.0262604	0.0315654	0.0393438	0.0430147	0.0488747	0.0268058	0.0284622	0.0340932	0.0221318	0.0254475	0.0199646	0.0238056	0.032336	0.0458883	0.0374539	0.0754912	0.0209317	0.0266371	0.0433524	0.0169342	0.0165556	0.0439055	0.021247	0.193999	0.0220943	0.108974	0.0284354	0.0378896	0.0181678	0.01903	0.0160848
HCK_P858_F	HCK	0.243475	0.113223	0.0377524	0.0353454	0.0352641	0.074996	0.0220995	0.0325789	0.0710077	0.0717414	0.0586954	0.06838	0.0332818	0.042251	0.104033	0.0408095	0.0537919	0.0329441	0.0462957	0.0558405	0.0621156	0.0521764	0.0311719	0.0506857	0.0521751	0.0534103	0.0565036	0.0373186	0.0732172	0.0432736	0.0713654	0.0614681	0.0516503	0.0198337	0.0610185	0.0340423	0.0314085	0.0454503	0.0753833	0.0375793	0.365409	0.0813048	0.0933771	0.0415044	0.0668741	0.0391139	0.025199	0.0284419
HDAC1_P414_R	HDAC1	0.307635	0.223259	0.187327	0.242706	0.0460121	0.0339673	0.469014	0.0785948	0.0236674	0.0849132	0.155194	0.0738231	0.0273159	0.0388333	0.119809	0.0360267	0.0699893	0.139387	0.0697148	0.0954343	0.302387	0.0667234	0.0307176	0.0673026	0.117098	0.0538293	0.0940304	0.0515783	0.0474032	0.0330811	0.213404	0.113786	0.138064	0.0580493	0.0925527	0.0433507	0.0230578	0.0639661	0.115059	0.0421476	0.0691913	0.0515242	0.0351967	0.0988607	0.0680364	0.124656	0.019286	0.0457315
HDAC11_P556_F	HDAC11	0.127301	0.0866016	0.0301164	0.0288377	0.045329	0.0575968	0.034689	0.0401922	0.0350327	0.0379621	0.0505701	0.0496624	0.0396646	0.0514687	0.040959	0.12807	0.0416939	0.046594	0.0456257	0.0454677	0.0489348	0.0409041	0.0381859	0.0318384	0.0533881	0.0493468	0.04178	0.0294994	0.0503685	0.0333036	0.0412149	0.0356777	0.054923	0.0336155	0.0368941	0.0427338	0.0442012	0.0393668	0.0296146	0.0359777	0.039817	0.0350487	0.0404842	0.0501559	0.0370334	0.0377368	0.0360296	0.033205
HDAC5_E298_F	HDAC5	0.313603	0.276881	0.261582	0.297923	0.237032	0.318937	0.231567	0.229333	0.306541	0.311532	0.221621	0.223273	0.110733	0.309217	0.220826	0.306629	0.21929	0.331724	0.209175	0.340158	0.288619	0.259923	0.204537	0.246327	0.226717	0.210983	0.257612	0.236434	0.446435	0.18466	0.283945	0.217401	0.364558	0.198823	0.162268	0.231779	0.209346	0.226032	0.180314	0.248859	0.404031	0.221618	0.260675	0.232564	0.234708	0.241737	0.303139	0.198534
HDAC6_E102_F	HDAC6	0.711359	0.731165	0.576565	0.0366324	0.0323504	0.596331	0.0386904	0.565651	0.526399	0.0211483	0.600627	0.510261	0.632008	0.489592	0.643049	0.0914583	0.416816	0.0249346	0.628792	0.031384	0.0368479	0.0286334	0.052274	0.0297949	0.043589	0.0679024	0.310172	0.0216222	0.130659	0.0564367	0.0325575	0.0668377	0.0258732	0.536824	0.288316	0.550044	0.0398438	0.181471	0.0184325	0.119754	0.298874	0.473822	0.364307	0.425183	0.0328334	0.0180647	0.0261897	0.0519491
HDAC6_P153_F	HDAC6	0.52662	0.62834	0.502632	0.0528738	0.0563179	0.679785	0.0258225	0.573203	0.648157	0.048223	0.580778	0.445931	0.590806	0.449218	0.605247	0.124377	0.63162	0.0795227	0.721954	0.0870292	0.0665841	0.0556642	0.0526924	0.0643662	0.0489544	0.0500831	0.352187	0.0286491	0.380329	0.0390761	0.113374	0.0520523	0.0827014	0.58126	0.192472	0.843532	0.0220486	0.144534	0.0319929	0.148408	0.250472	0.445745	0.374308	0.679811	0.0496158	0.0484311	0.0476592	0.0236956
HDAC7A_P344_F	HDAC7A	0.90579	0.899165	0.943005	0.932365	0.488845	0.760417	0.574955	0.524767	0.288419	0.585832	0.746719	0.28154	0.417231	0.209006	0.701923	0.141546	0.542302	0.481501	0.391208	0.869535	0.902003	0.611292	0.0961848	0.432365	0.519554	0.464973	0.553984	0.350556	0.764567	0.194287	0.705154	0.769327	0.805718	0.474899	0.34964	0.232951	0.0776217	0.500135	0.737307	0.560932	0.411601	0.724106	0.247896	0.409894	0.527751	0.414475	0.113823	0.41097
HDAC9_E38_F	HDAC9	0.112664	0.117413	0.0820545	0.0743886	0.0580337	0.0581041	0.0388958	0.04982	0.0564624	0.0518073	0.0424585	0.0975632	0.0547979	0.0792953	0.187426	0.0499478	0.0720909	0.135444	0.110593	0.122407	0.113326	0.123132	0.0754783	0.080633	0.100233	0.259166	0.088742	0.080932	0.0984881	0.0842263	0.138895	0.0920253	0.119698	0.0493456	0.0921491	0.0614804	0.0341192	0.0348573	0.13822	0.0546115	0.0632269	0.0553098	0.0484065	0.0526306	0.0607357	0.0688878	0.0436878	0.0501032
HDAC9_P137_R	HDAC9	0.184324	0.151195	0.129832	0.109213	0.0691612	0.0579571	0.0485673	0.0422123	0.0566784	0.0574793	0.0667588	0.112844	0.0432695	0.0805248	0.205193	0.0398765	0.0906139	0.128557	0.104423	0.117288	0.166198	0.143265	0.0305668	0.0863188	0.118045	0.255059	0.10599	0.0670096	0.157993	0.0472483	0.186309	0.0886866	0.169906	0.0433385	0.0857557	0.0414879	0.0486769	0.0509887	0.119605	0.0358156	0.0784529	0.0454533	0.0559842	0.0504534	0.0558935	0.0676123	0.0228596	0.0672193
HFE_E273_R	HFE	0.0871619	0.0493329	0.0169547	0.024812	0.0344003	0.0384379	0.0276938	0.0278933	0.0279868	0.0259249	0.0263487	0.0348815	0.0345244	0.0337182	0.0640138	0.0351629	0.047868	0.0499515	0.0630455	0.0518554	0.0437332	0.0445558	0.0456231	0.0361067	0.0542464	0.0423141	0.0335458	0.0296689	0.0397264	0.0385867	0.0410075	0.0450829	0.0431228	0.0183455	0.0395548	0.0345717	0.0193317	0.0266872	0.0415857	0.0347952	0.0343491	0.044185	0.044878	0.037696	0.0364151	0.0199705	0.0240884	0.163762
HGF_E102_R	HGF	0.580335	0.671364	0.225161	0.210825	0.256912	0.627699	0.625634	0.513613	0.285251	0.58657	0.0795155	0.516457	0.926315	0.653336	0.52818	0.606561	0.425433	0.807412	0.846252	0.230897	0.704476	0.301212	0.313591	0.354528	0.653223	0.145508	0.75386	0.0899553	0.106448	0.0382263	0.440835	0.162832	0.340549	0.76425	0.196592	0.529685	0.425908	0.740829	0.495334	0.0439221	0.0634386	0.399577	0.359471	0.0604546	0.156358	0.117515	0.885108	0.0845206
HGF_P1293_R	HGF	0.936143	0.945636	0.940965	0.957623	0.777531	0.773841	0.908782	0.875142	0.741897	0.896026	0.804988	0.576368	0.841753	0.711461	0.887255	0.386263	0.579681	0.93762	0.79069	0.66951	0.890337	0.845145	0.113747	0.745667	0.898387	0.375673	0.9476	0.34567	0.879756	0.177168	0.857832	0.669134	0.724541	0.545126	0.585857	0.734615	0.159127	0.76501	0.828067	0.242382	0.897646	0.915521	0.403136	0.387845	0.847072	0.567501	0.484615	0.675137
HHIP_E94_F	HHIP	0.161507	0.156039	0.072198	0.0438737	0.074094	0.0843039	0.322291	0.0609408	0.0623877	0.0723395	0.0792981	0.777719	0.734507	0.747274	0.373425	0.933914	0.717948	0.684099	0.731642	0.0623654	0.536242	0.105701	0.951864	0.0635002	0.763412	0.144408	0.701949	0.112122	0.046884	0.0428769	0.13691	0.738544	0.286594	0.897259	0.258429	0.0811001	0.815255	0.864125	0.607886	0.06564	0.710528	0.758867	0.854604	0.0379871	0.108918	0.82655	0.913284	0.0891756
HHIP_P307_R	HHIP	0.110412	0.0679716	0.0425996	0.0228326	0.0501961	0.0697553	0.0498043	0.0238754	0.086476	0.0332336	0.108252	0.400474	0.643638	0.276408	0.189471	0.763529	0.57217	0.378592	0.570833	0.0774779	0.388732	0.0644447	0.723054	0.0706432	0.625342	0.239363	0.0414202	0.0411306	0.0839564	0.0867387	0.450302	0.55209	0.397789	0.611312	0.261996	0.297753	0.473025	0.492957	0.380197	0.286834	0.310001	0.2752	0.349367	0.0378896	0.135775	0.465998	0.689445	0.0305564
HHIP_P578_R	HHIP	0.111812	0.249357	0.254444	0.300281	0.210124	0.259813	0.128436	0.117082	0.04067	0.183692	0.116937	0.162736	0.437007	0.25205	0.282667	0.352896	0.143762	0.115648	0.241978	0.166893	0.281423	0.0971848	0.211368	0.108751	0.0797917	0.094122	0.234343	0.048839	0.109225	0.143124	0.128991	0.303019	0.199172	0.546932	0.238054	0.268716	0.075392	0.12073	0.180304	0.167271	0.297355	0.298972	0.231564	0.0980418	0.624927	0.125503	0.0432393	0.0362126
HIC1_E151_F	HIC1	0.0909671	0.0757796	0.0383667	0.0844095	0.0371392	0.0522372	0.0408344	0.0375539	0.0580917	0.0334285	0.0457281	0.0419494	0.0454236	0.0482803	0.0293442	0.0758362	0.0675015	0.0483763	0.0931876	0.049814	0.0629561	0.0595003	0.0685502	0.0872301	0.0892873	0.095878	0.061178	0.0872465	0.0994013	0.0854332	0.0483278	0.0527299	0.0952242	0.0651741	0.0465684	0.0906531	0.0481713	0.0368003	0.0352158	0.0668529	0.0463376	0.0320626	0.0402319	0.0778309	0.0495102	0.0716875	0.053445	0.0472632
HIC1_P565_R	HIC1	0.0866205	0.0542398	0.0188332	0.0291569	0.0182855	0.0296159	0.0149301	0.016364	0.0139515	0.0177291	0.0219605	0.0219385	0.0170369	0.0191722	0.0207164	0.0274085	0.0284911	0.0289067	0.0280532	0.0256967	0.0386428	0.0315715	0.0214323	0.0233083	0.0261039	0.0238908	0.0510623	0.0263908	0.0387951	0.0354354	0.0247685	0.0196969	0.0295343	0.0225944	0.0198921	0.0242546	0.0115683	0.017248	0.0223176	0.0174058	0.0163964	0.0117723	0.0196265	0.0231509	0.0221974	0.020364	0.0140064	0.0131219
HIC-1_seq_48_S103_R	HIC1	0.24129	0.364467	0.614612	0.204263	0.585034	0.528928	0.15157	0.115977	0.0637312	0.123747	0.888148	0.905443	0.94809	0.905859	0.796753	0.924267	0.906487	0.909876	0.919374	0.918988	0.475775	0.718863	0.956893	0.831211	0.936708	0.869913	0.637469	0.926055	0.559505	0.176997	0.596085	0.887027	0.917195	0.877479	0.873706	0.888246	0.898684	0.883989	0.808309	0.922703	0.879344	0.811558	0.758318	0.896271	0.795945	0.888327	0.143971	0.545164
HIC2_P498_F	HIC2	0.0857917	0.100235	0.0307908	0.0316726	0.0462796	0.0703576	0.038805	0.0340453	0.0350081	0.0427291	0.173737	0.483478	0.80669	0.562628	0.14097	0.705261	0.515129	0.475942	0.541196	0.30135	0.210857	0.340734	0.822024	0.61008	0.5462	0.802728	0.447791	0.713405	0.456665	0.820498	0.358059	0.606904	0.327504	0.63833	0.471699	0.709534	0.240441	0.339911	0.19642	0.570793	0.540342	0.420691	0.485892	0.0315548	0.294123	0.397003	0.857832	0.375062
HIC2_P528_R	HIC2	0.0950477	0.0655363	0.0221287	0.0207229	0.0377917	0.0521804	0.0269973	0.0272605	0.0351068	0.0296624	0.0443149	0.446916	0.695535	0.327674	0.132396	0.268446	0.213089	0.120263	0.553567	0.0656911	0.0712658	0.0440859	0.641036	0.415216	0.281496	0.107724	0.479874	0.490592	0.110481	0.662404	0.0577199	0.268229	0.0702769	0.0808989	0.125796	0.427056	0.0518871	0.0689576	0.0392516	0.0581075	0.201178	0.149596	0.181216	0.0205483	0.0772194	0.0821454	0.252172	0.0661363
HIF1A_P488_F	HIF1A	0.137086	0.079566	0.074439	0.048803	0.061855	0.0741426	0.0682005	0.0608152	0.0952701	0.0682273	0.0530466	0.0497091	0.0661772	0.0437408	0.0988049	0.0253726	0.0312491	0.0787123	0.0439276	0.0664366	0.0473894	0.079625	0.0438311	0.0419106	0.0426135	0.0706294	0.0547065	0.0517769	0.0285166	0.0325682	0.0598024	0.0711152	0.0501917	0.0513664	0.0472965	0.0329825	0.151835	0.0228477	0.106831	0.0558039	0.0332318	0.0811598	0.0390013	0.0571037	0.0484148	0.0518523	0.0315293	0.0546988
HLA-DOA_P191_R	HLA-DOA	0.55333	0.361985	0.270739	0.314221	0.18738	0.231548	0.090317	0.116346	0.232167	0.26802	0.248418	0.195741	0.210848	0.152614	0.355272	0.0976323	0.174417	0.295159	0.240178	0.168532	0.301403	0.260248	0.161304	0.161782	0.150792	0.138182	0.218453	0.128206	0.116239	0.175771	0.275178	0.207884	0.221825	0.199325	0.252675	0.113337	0.191415	0.345554	0.142882	0.13587	0.248001	0.168568	0.14648	0.109232	0.183997	0.145232	0.107647	0.129598
HLA-DOA_P594_F	HLA-DOA	0.79274	0.803502	0.824271	0.840078	0.85206	0.841781	0.773608	0.770222	0.836959	0.795183	0.73156	0.573765	0.50841	0.321823	0.670063	0.228295	0.500357	0.720306	0.439611	0.539485	0.759651	0.870811	0.612548	0.429389	0.307273	0.85611	0.515267	0.617977	0.509726	0.785115	0.868121	0.841373	0.841589	0.769677	0.547584	0.589663	0.689138	0.427413	0.713977	0.810418	0.720284	0.374847	0.323702	0.56079	0.846243	0.492958	0.811183	0.318307
HLA-DOB_E432_R	HLA-DOB	0.522309	0.509951	0.784296	0.841209	0.0355153	0.0420419	0.0335024	0.0248948	0.0340748	0.244646	0.512414	0.461648	0.170905	0.2746	0.658948	0.157634	0.501292	0.508793	0.433928	0.493571	0.659576	0.580434	0.0986916	0.328445	0.212199	0.177596	0.413122	0.263947	0.401338	0.129354	0.513823	0.289368	0.612233	0.126116	0.300996	0.179677	0.202458	0.44337	0.470252	0.163709	0.234233	0.250486	0.217158	0.174674	0.218665	0.326112	0.0749098	0.286469
HLA-DOB_P1114_R	HLA-DOB	0.930571	0.92871	0.917308	0.917666	0.938804	0.946021	0.954689	0.935377	0.941299	0.941035	0.935322	0.857403	0.802925	0.892478	0.92813	0.767849	0.920907	0.904295	0.896119	0.910272	0.919459	0.896869	0.908679	0.948488	0.942013	0.899904	0.91181	0.881216	0.947459	0.921966	0.919978	0.935712	0.94106	0.898686	0.870968	0.894104	0.902802	0.896259	0.931178	0.912659	0.846671	0.872324	0.886392	0.946032	0.939431	0.571911	0.927552	0.787201
HLA-DOB_P357_R	HLA-DOB	0.848593	0.860772	0.962197	0.97021	0.184648	0.411666	0.654615	0.837063	0.554792	0.919579	0.931809	0.816948	0.560091	0.65317	0.93489	0.422871	0.797981	0.788722	0.810047	0.866461	0.926219	0.879718	0.330888	0.72189	0.793446	0.616949	0.804261	0.616569	0.796849	0.373968	0.880206	0.948121	0.902136	0.768269	0.738655	0.490095	0.580504	0.831628	0.923353	0.740464	0.675837	0.596966	0.616564	0.893294	0.572298	0.723856	0.277784	0.624384
HLA-DPA1_E35_R	HLA-DPA1	0.716451	0.659121	0.490385	0.42824	0.295253	0.268127	0.290962	0.227513	0.282487	0.206311	0.327154	0.433384	0.315027	0.383366	0.642846	0.321011	0.516675	0.856614	0.520799	0.320009	0.614893	0.563137	0.274114	0.567948	0.509618	0.462615	0.414907	0.510235	0.420021	0.361018	0.60009	0.574919	0.58257	0.304635	0.423615	0.280162	0.332702	0.466673	0.475119	0.284543	0.255908	0.181522	0.260133	0.450455	0.32584	0.359279	0.253404	0.205567
HLA-DPA1_P205_R	HLA-DPA1	0.116434	0.143407	0.0496592	0.0410833	0.042136	0.0448182	0.0359397	0.0278753	0.0231865	0.0218251	0.0694286	0.0992377	0.0841408	0.0760432	0.112133	0.0626287	0.0796746	0.156604	0.110577	0.0629278	0.104891	0.0855803	0.0579187	0.0825681	0.0859792	0.0886153	0.073015	0.0654209	0.0424807	0.0632513	0.0873588	0.0749254	0.106933	0.0400361	0.0846483	0.0462167	0.0899014	0.0580401	0.0386284	0.0516149	0.0520434	0.0494348	0.0443237	0.0407321	0.0360597	0.0616145	0.0337907	0.0488587
HLA-DPA1_P28_R	HLA-DPA1	0.197251	0.162402	0.0692495	0.0721208	0.0549608	0.0470887	0.0639413	0.0434435	0.0461155	0.0645092	0.0666599	0.11593	0.0934934	0.102338	0.241592	0.0510141	0.0613844	0.138687	0.049714	0.0500781	0.0933428	0.0586153	0.031779	0.0692155	0.0446052	0.034012	0.0489489	0.0515573	0.0636236	0.0306147	0.12753	0.0656657	0.0833462	0.0224539	0.14516	0.0672578	0.128172	0.0411616	0.154172	0.0557116	0.0334408	0.0889731	0.0459573	0.0397895	0.0784411	0.0441025	0.0264761	0.061414
HLA-DPB1_E2_R	HLA-DPB1	0.280181	0.195531	0.110951	0.0991424	0.123658	0.117281	0.113613	0.127872	0.0997729	0.106835	0.101651	0.173052	0.18363	0.118847	0.221455	0.047954	0.105413	0.105301	0.146119	0.103964	0.194924	0.151139	0.0769417	0.137965	0.118916	0.151901	0.112164	0.0945403	0.139273	0.124714	0.194713	0.150153	0.154856	0.0950759	0.10695	0.095817	0.168544	0.078294	0.0459074	0.10954	0.0814257	0.132781	0.0889318	0.117312	0.0937541	0.1374	0.0927334	0.123774
HLA-DPB1_P540_F	HLA-DPB1	0.907995	0.879993	0.958011	0.964472	0.771538	0.499575	0.297779	0.440484	0.516902	0.685769	0.830855	0.678406	0.361419	0.454082	0.868232	0.258701	0.774041	0.797591	0.901466	0.773436	0.943288	0.873186	0.18092	0.66716	0.691797	0.903395	0.701314	0.516348	0.672682	0.330239	0.884065	0.897566	0.89042	0.324478	0.692995	0.39994	0.464777	0.751143	0.81219	0.514973	0.492605	0.596002	0.480102	0.35898	0.443073	0.646056	0.207581	0.547827
HLA-DQA2_E93_F	HLA-DQA2	0.772829	0.778918	0.730282	0.762844	0.712375	0.767074	0.740987	0.771577	0.616417	0.656595	0.67483	0.384402	0.129978	0.464041	0.578947	0.222271	0.340892	0.570388	0.731655	0.853722	0.765046	0.822996	0.0692065	0.541144	0.627398	0.260662	0.394678	0.357885	0.900455	0.818433	0.763313	0.802599	0.537044	0.29039	0.566882	0.582521	0.51491	0.394716	0.593049	0.592162	0.334002	0.528858	0.331021	0.621795	0.737494	0.264926	0.634938	0.312683
HLA-DQA2_P282_R	HLA-DQA2	0.839069	0.85843	0.882452	0.857938	0.913698	0.890297	0.921253	0.907872	0.910666	0.863307	0.888708	0.738451	0.644326	0.634712	0.842903	0.873767	0.926958	0.844047	0.873612	0.867749	0.861618	0.912902	0.918921	0.866424	0.882277	0.9277	0.88479	0.910181	0.893536	0.85162	0.871196	0.865792	0.830935	0.843377	0.701589	0.830043	0.884359	0.78556	0.870427	0.802334	0.757099	0.641232	0.735308	0.853069	0.81752	0.920223	0.864825	0.648799
HLA-DRA_P132_R	HLA-DRA	0.108011	0.120479	0.0374397	0.0506959	0.0449208	0.0479465	0.0272508	0.0293054	0.0256527	0.0344807	0.0325082	0.0460121	0.041403	0.0341405	0.0468675	0.0254061	0.0407766	0.0449439	0.0514086	0.038299	0.0862909	0.0469547	0.0320066	0.037988	0.0454532	0.0358654	0.065712	0.0424011	0.038499	0.0345301	0.0823144	0.0780209	0.0827327	0.02014	0.0513946	0.0416508	0.0736985	0.0339252	0.0668541	0.025574	0.0352719	0.0431067	0.0305022	0.019866	0.0467883	0.0318949	0.020284	0.0338589
HLA-DRA_P77_R	HLA-DRA	0.162759	0.118728	0.0475514	0.0739792	0.0614582	0.0672619	0.0378657	0.0462003	0.0573855	0.0506232	0.0568537	0.137277	0.124048	0.0817313	0.10463	0.0712214	0.104468	0.134711	0.141968	0.096085	0.098708	0.0904667	0.0924023	0.0800437	0.095905	0.099889	0.0961958	0.0817471	0.0736936	0.108538	0.110855	0.111182	0.115452	0.0726543	0.0899212	0.0946389	0.104531	0.0692458	0.0870798	0.0782262	0.0669444	0.0631518	0.0608164	0.0570521	0.0670543	0.06788	0.0675848	0.0704836
HLA-F_E402_F	HLA-F	0.0486352	0.0416231	0.0118576	0.0132132	0.0177831	0.0230242	0.0135919	0.0169848	0.0149511	0.0166139	0.0178286	0.0220218	0.0168948	0.0167571	0.0317881	0.0251581	0.173419	0.0182592	0.0229741	0.028854	0.0240734	0.023889	0.0177765	0.0232628	0.025703	0.0287452	0.017371	0.0212015	0.0221084	0.0243476	0.0246614	0.625751	0.0241522	0.0170383	0.0211999	0.0246231	0.0347386	0.0173108	0.0190567	0.0211253	0.0199981	0.0201701	0.0170106	0.0110949	0.0278261	0.0123155	0.0177833	0.0325421
HLF_E192_F	HLF	0.0433564	0.0335739	0.0196949	0.0181807	0.0197804	0.0249167	0.0136856	0.0446999	0.255665	0.0515046	0.0129421	0.624163	0.909649	0.730872	0.114203	0.856989	0.489975	0.541677	0.8292	0.0404329	0.251926	0.454935	0.949385	0.711574	0.557373	0.750579	0.0272826	0.906909	0.0300713	0.665564	0.0424365	0.604612	0.198026	0.424743	0.749548	0.0112649	0.0134783	0.65806	0.337093	0.0153543	0.669958	0.677389	0.0223432	0.496865	0.548097	0.0432957	0.923353	0.624499
HOXA11_E35_F	HOXA11	0.133445	0.140564	0.0509739	0.0291415	0.0674084	0.0547724	0.184278	0.191918	0.0992863	0.0898561	0.612003	0.315337	0.166847	0.399904	0.253432	0.85464	0.0444035	0.0697826	0.261408	0.77628	0.255728	0.658851	0.459004	0.74572	0.760866	0.868192	0.0767311	0.935443	0.0807391	0.89667	0.741095	0.869046	0.723131	0.73256	0.667254	0.872886	0.505459	0.442144	0.280664	0.798796	0.673852	0.292133	0.188681	0.0444225	0.883106	0.253684	0.934797	0.379027
HOXA11_P698_F	HOXA11	0.164869	0.206345	0.0657053	0.0968359	0.122346	0.430601	0.191681	0.0756297	0.0223653	0.05682	0.530374	0.826284	0.945646	0.854979	0.438631	0.946538	0.917215	0.846254	0.887834	0.90246	0.740797	0.223229	0.962913	0.943253	0.894583	0.911906	0.895702	0.93972	0.0754549	0.916355	0.861871	0.916959	0.848221	0.929385	0.851312	0.868154	0.950598	0.810364	0.456059	0.862514	0.852619	0.846569	0.494816	0.0532265	0.936675	0.824993	0.965874	0.784665
HOXA11_P92_R	HOXA11	0.111133	0.086466	0.0343582	0.036018	0.0487032	0.0619025	0.0676186	0.101201	0.0452705	0.165229	0.0393956	0.312896	0.612146	0.22063	0.195744	0.0490317	0.0527524	0.0627863	0.271635	0.458314	0.209988	0.0575632	0.459695	0.667732	0.322591	0.802418	0.0444467	0.355918	0.059557	0.045888	0.352935	0.0550067	0.411679	0.368914	0.319762	0.0348591	0.0585597	0.580673	0.186618	0.866881	0.554001	0.343258	0.0414027	0.0351225	0.641368	0.377346	0.032682	0.124971
HOXA5_E187_F	HOXA5	0.909539	0.924524	0.763436	0.925778	0.918191	0.893082	0.931059	0.850898	0.983528	0.936883	0.966146	0.939671	0.967312	0.939913	0.828883	0.674387	0.702652	0.953096	0.952612	0.965999	0.907738	0.964878	0.967917	0.786086	0.870134	0.982324	0.881028	0.977035	0.87919	0.967043	0.967603	0.960722	0.866281	0.76377	0.817154	0.971551	0.171633	0.699906	0.954643	0.973962	0.936251	0.945222	0.963274	0.984428	0.971944	0.982143	0.973089	0.494282
HOXA5_P1324_F	HOXA5	0.509615	0.616181	0.237237	0.392685	0.461771	0.467881	0.418785	0.340019	0.784676	0.529459	0.696852	0.610222	0.749344	0.646708	0.454877	0.911672	0.827798	0.753273	0.784492	0.856751	0.650214	0.660359	0.89566	0.552498	0.414118	0.933868	0.715367	0.893612	0.13158	0.883455	0.807844	0.875797	0.627008	0.733439	0.677934	0.785142	0.188498	0.625953	0.81027	0.862732	0.617851	0.723414	0.73088	0.810372	0.724487	0.860694	0.56625	0.335613
HOXA5_P479_F	HOXA5	0.890291	0.904559	0.794006	0.894431	0.730954	0.826813	0.69906	0.843725	0.597365	0.683075	0.88997	0.857212	0.911287	0.797951	0.786203	0.806754	0.763849	0.9276	0.898818	0.86661	0.885135	0.719153	0.922933	0.769299	0.849594	0.785195	0.84596	0.878221	0.59955	0.907356	0.902308	0.935056	0.794218	0.757332	0.800996	0.741475	0.293914	0.750924	0.840546	0.927487	0.87365	0.883689	0.906423	0.678288	0.393328	0.866328	0.919884	0.487027
HOXA9_E252_R	HOXA9	0.138526	0.177541	0.0694696	0.0752206	0.161175	0.146533	0.114851	0.102479	0.0856965	0.0940829	0.503357	0.549071	0.929945	0.820619	0.399332	0.907179	0.9061	0.120726	0.83499	0.103443	0.626288	0.820811	0.94783	0.940221	0.876121	0.969649	0.857445	0.936636	0.896628	0.940757	0.709987	0.928677	0.795773	0.916122	0.825171	0.921646	0.960858	0.804219	0.655012	0.944572	0.562313	0.819665	0.895725	0.687267	0.891034	0.868487	0.94297	0.723653
HOXA9_P1141_R	HOXA9	0.122315	0.192271	0.0888473	0.104698	0.110198	0.0857165	0.186696	0.139045	0.260952	0.117237	0.173697	0.823499	0.94847	0.85336	0.429167	0.880245	0.909289	0.828448	0.839146	0.865449	0.661309	0.316167	0.856489	0.943352	0.885916	0.901785	0.831642	0.956618	0.903162	0.936131	0.269024	0.93789	0.34065	0.925089	0.760718	0.930074	0.970953	0.809778	0.533764	0.9541	0.814713	0.848321	0.918966	0.961692	0.925558	0.881404	0.768479	0.787448
HOXA9_P303_F	HOXA9	0.0727267	0.0726683	0.0203979	0.0359761	0.0410802	0.0374275	0.130161	0.0483091	0.0354626	0.0697175	0.0210543	0.117174	0.57035	0.313741	0.0849903	0.571861	0.549238	0.140119	0.403439	0.0410367	0.209816	0.419278	0.768134	0.692451	0.493143	0.778273	0.3842	0.705769	0.455995	0.670667	0.165123	0.606386	0.356594	0.542546	0.346951	0.534332	0.524878	0.277916	0.202371	0.716352	0.0675906	0.244067	0.457247	0.804183	0.53756	0.463191	0.672984	0.126733
HOXB13_E21_F	HOXB13	0.0847219	0.117812	0.0333721	0.0318715	0.0672096	0.673429	0.0282383	0.031204	0.071519	0.100861	0.0488491	0.626246	0.857147	0.687846	0.293917	0.823287	0.761633	0.030845	0.770023	0.586863	0.497577	0.605313	0.934219	0.789535	0.810338	0.171823	0.450924	0.889552	0.63889	0.936105	0.066641	0.619741	0.16123	0.827515	0.621293	0.671593	0.871102	0.57967	0.153102	0.643966	0.668189	0.637174	0.328294	0.0621222	0.773433	0.480882	0.777745	0.0981107
HOXB13_P17_R	HOXB13	0.146545	0.167919	0.042513	0.0325386	0.164187	0.549805	0.226494	0.13436	0.0641089	0.0998102	0.332901	0.600057	0.884404	0.678966	0.256212	0.903985	0.724624	0.0289297	0.802821	0.458346	0.439043	0.581989	0.944338	0.829513	0.824541	0.119035	0.711542	0.892226	0.636401	0.942557	0.109092	0.624382	0.366788	0.875174	0.679493	0.721127	0.936087	0.549886	0.375288	0.512331	0.758511	0.678229	0.426119	0.0883994	0.567099	0.749624	0.828502	0.524156
HOXB2_P488_R	HOXB2	0.894111	0.917122	0.789195	0.728066	0.898945	0.76912	0.958033	0.957615	0.96239	0.885169	0.864635	0.88446	0.908561	0.872428	0.865278	0.936396	0.840484	0.91125	0.922354	0.923507	0.894191	0.928423	0.946045	0.920039	0.903779	0.848972	0.923713	0.899945	0.92845	0.946529	0.932249	0.912261	0.658898	0.910378	0.879727	0.913822	0.658331	0.831704	0.894037	0.916327	0.885082	0.884512	0.446744	0.79404	0.897734	0.754287	0.966942	0.686055
HOXB2_P99_F	HOXB2	0.738729	0.727451	0.571125	0.52653	0.5059	0.495871	0.616757	0.402702	0.822862	0.601068	0.502851	0.61662	0.814003	0.787402	0.705323	0.872981	0.722198	0.828845	0.857883	0.905682	0.75292	0.800659	0.79424	0.741999	0.824364	0.3357	0.830705	0.580079	0.855138	0.889839	0.819045	0.864417	0.676199	0.82905	0.797331	0.885195	0.913451	0.672697	0.838514	0.368431	0.834371	0.769939	0.723063	0.871545	0.699863	0.726383	0.749731	0.298279
HOXC6_P456_R	HOXC6	0.138925	0.16526	0.115861	0.10614	0.128592	0.124643	0.0750027	0.0653978	0.243577	0.117547	0.0753322	0.412428	0.477484	0.362695	0.392204	0.5812	0.504246	0.124067	0.790557	0.845573	0.192447	0.731619	0.944576	0.493343	0.574077	0.755315	0.481676	0.161714	0.141528	0.63573	0.414289	0.604047	0.174843	0.310685	0.733291	0.840534	0.0669148	0.272898	0.163691	0.0824972	0.685512	0.39798	0.208235	0.635039	0.163427	0.0920431	0.0653462	0.487424
HOXC6_P585_R	HOXC6	0.139964	0.150187	0.20974	0.180287	0.0822307	0.0704779	0.0782969	0.169893	0.0478453	0.114013	0.0767595	0.294724	0.170831	0.0538739	0.236536	0.0772216	0.637016	0.120314	0.281462	0.787441	0.258124	0.146431	0.469724	0.142651	0.311431	0.112532	0.136089	0.111146	0.141276	0.0943723	0.362746	0.177721	0.181612	0.0577994	0.251712	0.0513825	0.0528896	0.0688142	0.0946891	0.0513605	0.444217	0.451559	0.0622001	0.211863	0.0938131	0.108155	0.0442328	0.192151
HPN_P374_R	HPN	0.103935	0.201176	0.16916	0.0808925	0.105334	0.0627185	0.0363667	0.0916803	0.077139	0.165344	0.287156	0.326373	0.103872	0.195679	0.257508	0.353472	0.163797	0.407201	0.0629765	0.350202	0.199422	0.223463	0.043726	0.0995449	0.162416	0.0612172	0.415718	0.0980474	0.105186	0.0785782	0.237044	0.290156	0.303426	0.0862055	0.0829948	0.462306	0.058674	0.123294	0.23343	0.147425	0.627621	0.517961	0.10296	0.089139	0.0899092	0.178063	0.0350786	0.147007
HPN_P823_F	HPN	0.510747	0.654216	0.668661	0.345672	0.649463	0.320744	0.157082	0.70383	0.695699	0.35964	0.523933	0.49941	0.0754016	0.884241	0.653178	0.92769	0.698438	0.868433	0.16095	0.840708	0.58573	0.539531	0.666296	0.213361	0.452696	0.124405	0.267454	0.200618	0.383696	0.955116	0.555558	0.448262	0.772295	0.137415	0.256658	0.728562	0.0745433	0.880852	0.409607	0.514158	0.86032	0.83224	0.489847	0.14368	0.16668	0.331722	0.934792	0.239957
HPSE_P29_F	HPSE	0.0465286	0.0361867	0.0116396	0.00982171	0.0170447	0.0197671	0.0131167	0.0181982	0.0219849	0.0202164	0.0233269	0.271024	0.0200536	0.399406	0.0302388	0.352193	0.6898	0.0264685	0.0347274	0.02636	0.0254246	0.0295159	0.622244	0.0328556	0.0368838	0.0217586	0.0294006	0.0546745	0.0209767	0.0298979	0.022421	0.0771264	0.238651	0.0358249	0.425508	0.0201305	0.0369161	0.0148508	0.0247143	0.0132971	0.339882	0.0225385	0.0166289	0.0175926	0.0165262	0.0287599	0.0212928	0.0144862
HPSE_P93_F	HPSE	0.0809177	0.0622412	0.0170209	0.0189366	0.0221875	0.0365027	0.0185777	0.0162587	0.0337147	0.0578452	0.0285286	0.319645	0.0277123	0.626217	0.099029	0.0228226	0.526027	0.0265954	0.0321478	0.0316402	0.0523201	0.033604	0.634516	0.0444846	0.0311753	0.0253319	0.0299731	0.0295331	0.0315045	0.0271445	0.031331	0.1542	0.441443	0.463663	0.48921	0.482602	0.019284	0.0264222	0.0577065	0.0292168	0.0348302	0.0336934	0.0209941	0.0392551	0.0310982	0.0805815	0.0198737	0.0230633
HRASLS_E72_R	HRASLS	0.0894314	0.0737296	0.0247961	0.0348664	0.0430763	0.0560773	0.0334017	0.0429442	0.0649041	0.0410434	0.064618	0.360158	0.706957	0.436433	0.168719	0.456084	0.204345	0.433832	0.532022	0.0507663	0.131143	0.189724	0.709084	0.216837	0.211188	0.39595	0.268618	0.269362	0.0568731	0.817432	0.538249	0.238899	0.143647	0.74111	0.260118	0.476986	0.827143	0.315089	0.161922	0.650923	0.454922	0.36316	0.339111	0.0692789	0.555488	0.0648264	0.695082	0.414303
HRASLS_P353_R	HRASLS	0.836625	0.795639	0.684971	0.614458	0.702015	0.81482	0.552226	0.464872	0.825248	0.682073	0.359463	0.796095	0.805905	0.732749	0.805253	0.887301	0.7298	0.896496	0.925392	0.764591	0.690729	0.85072	0.610588	0.568449	0.844265	0.715343	0.812437	0.799636	0.438635	0.953793	0.733399	0.504457	0.668089	0.843812	0.785081	0.914775	0.769845	0.748197	0.844275	0.741554	0.326728	0.770218	0.740347	0.545382	0.737859	0.8981	0.886337	0.297911
HS3ST2_E145_R	HS3ST2	0.223151	0.274773	0.168824	0.0997597	0.0791044	0.642763	0.100926	0.261099	0.24297	0.393726	0.767251	0.812823	0.955612	0.849926	0.508295	0.928106	0.8714	0.875858	0.894556	0.923277	0.634887	0.848771	0.967243	0.875273	0.913834	0.960245	0.8529	0.960768	0.958129	0.960516	0.864707	0.921862	0.947588	0.928118	0.838212	0.964627	0.975821	0.813992	0.653555	0.959168	0.852909	0.760857	0.840873	0.749725	0.912605	0.918689	0.963543	0.706459
HS3ST2_P171_F	HS3ST2	0.101129	0.135839	0.0582815	0.0573217	0.119197	0.339012	0.0540716	0.117214	0.0771751	0.0681401	0.617679	0.642839	0.878166	0.680964	0.290688	0.856164	0.782357	0.831621	0.815793	0.788925	0.440728	0.78852	0.909256	0.860916	0.804604	0.88865	0.73928	0.917113	0.906577	0.918507	0.557237	0.837111	0.911246	0.83058	0.720946	0.916605	0.915567	0.649937	0.505774	0.774028	0.794317	0.569971	0.771342	0.787282	0.817877	0.835993	0.858676	0.472465
HS3ST2_P546_F	HS3ST2	0.16685	0.164018	0.102683	0.0633327	0.132731	0.255025	0.0487374	0.156046	0.195042	0.0580386	0.143373	0.302491	0.540722	0.312615	0.16013	0.524249	0.444777	0.522798	0.46863	0.481622	0.203233	0.463593	0.61671	0.495959	0.486955	0.586074	0.299339	0.676461	0.640768	0.620004	0.276798	0.527228	0.548814	0.486611	0.296849	0.431504	0.586918	0.415145	0.210047	0.498056	0.427228	0.263362	0.351596	0.645507	0.422023	0.453989	0.504832	0.271075
HSD17B12_E145_R	HSD17B12	0.0467098	0.0434939	0.0139485	0.0140323	0.0163275	0.0216377	0.0135243	0.0139956	0.0158902	0.0132899	0.0167964	0.021222	0.0177609	0.0183354	0.0163024	0.0188629	0.0220537	0.0255827	0.0260562	0.0272149	0.0240202	0.0235861	0.0172995	0.0221897	0.0225935	0.0167245	0.019909	0.0173179	0.024228	0.0173108	0.0252671	0.0250839	0.0265813	0.0182138	0.0226842	0.0156672	0.0297524	0.019502	0.015181	0.0181071	0.0165382	0.0193773	0.0161082	0.0203329	0.018929	0.0127537	0.0126047	0.0176986
HSD17B12_P97_F	HSD17B12	0.0668384	0.0629272	0.022613	0.0191034	0.0219432	0.0404038	0.0198547	0.0281728	0.0347065	0.0190704	0.0289016	0.0343178	0.0259755	0.0316533	0.0388302	0.0497309	0.0528879	0.0997476	0.052998	0.0434283	0.0375076	0.0591278	0.0354521	0.0518257	0.0383498	0.033261	0.0426812	0.0379941	0.0436313	0.0346467	0.0815822	0.0546128	0.0584898	0.0259501	0.0406499	0.070601	0.0283371	0.0297352	0.0335643	0.0276967	0.0635517	0.0477918	0.0264092	0.0356181	0.0287558	0.0218973	0.0331353	0.0488261
HSPA2_P162_R	HSPA2	0.952302	0.95365	0.965969	0.974276	0.969567	0.959298	0.977564	0.973527	0.964404	0.963452	0.949517	0.652608	0.318053	0.755051	0.871027	0.938657	0.700136	0.695254	0.666492	0.795192	0.938503	0.896298	0.538816	0.582313	0.920758	0.321441	0.953752	0.744453	0.95042	0.946358	0.896954	0.943628	0.884373	0.845042	0.402225	0.947357	0.135303	0.514493	0.881492	0.732715	0.684452	0.522305	0.719282	0.734751	0.937596	0.591652	0.968845	0.43818
HTR1B_E232_R	HTR1B	0.23701	0.324658	0.115803	0.102981	0.357637	0.292013	0.687706	0.309079	0.112926	0.324553	0.415921	0.415141	0.536399	0.614562	0.303552	0.865849	0.635352	0.778581	0.781169	0.386281	0.540646	0.691671	0.929423	0.790106	0.849657	0.902915	0.672824	0.905919	0.729692	0.926591	0.740362	0.165312	0.78942	0.666252	0.616463	0.711209	0.761764	0.678337	0.500239	0.826071	0.493743	0.38536	0.661693	0.614944	0.823972	0.784979	0.845766	0.596465
HTR1B_P107_F	HTR1B	0.142758	0.273949	0.0964278	0.0946222	0.110487	0.176372	0.0840993	0.149021	0.14444	0.134308	0.511813	0.6527	0.861933	0.80932	0.31981	0.887756	0.67243	0.849359	0.827514	0.807111	0.266269	0.226275	0.934241	0.763424	0.759102	0.767078	0.681828	0.913992	0.280945	0.93664	0.263848	0.690762	0.686861	0.874568	0.68138	0.896028	0.3234	0.805296	0.565476	0.886	0.799949	0.689094	0.645874	0.637957	0.816311	0.786483	0.903907	0.694435
HTR1B_P222_F	HTR1B	0.135213	0.286204	0.0604261	0.0441656	0.278261	0.519889	0.0244411	0.22052	0.437756	0.0795575	0.0439115	0.748388	0.93623	0.89141	0.374021	0.946326	0.776622	0.881485	0.903727	0.778384	0.701983	0.0705806	0.967811	0.846962	0.894988	0.944746	0.788818	0.9041	0.803346	0.959766	0.169066	0.1996	0.69038	0.936211	0.888342	0.944398	0.963385	0.869165	0.748427	0.966982	0.898252	0.834816	0.889103	0.605679	0.913416	0.919914	0.971904	0.783539
HTR2A_E10_R	HTR2A	0.916551	0.914575	0.946662	0.953856	0.929644	0.930298	0.94152	0.932791	0.922467	0.909568	0.752323	0.892187	0.233199	0.468061	0.869084	0.730199	0.852149	0.909646	0.621296	0.774642	0.938419	0.930792	0.15226	0.910638	0.930451	0.916819	0.946881	0.841751	0.902726	0.928725	0.901128	0.939765	0.86313	0.889784	0.796198	0.340211	0.781709	0.836982	0.912196	0.796358	0.719799	0.518249	0.759452	0.711405	0.913624	0.862588	0.914676	0.700665
HTR2A_P853_F	HTR2A	0.0803292	0.148573	0.0279489	0.107499	0.0228104	0.0364361	0.0875761	0.0514966	0.0298516	0.137001	0.0339525	0.60182	0.702866	0.589066	0.259622	0.698831	0.609103	0.680381	0.0409509	0.0466137	0.307759	0.0822217	0.253451	0.0530956	0.180574	0.0497445	0.658449	0.0292076	0.0257486	0.0355545	0.148074	0.779046	0.139035	0.0275415	0.0284047	0.0285525	0.0308281	0.0443084	0.0715107	0.0287112	0.711292	0.180291	0.0477626	0.0177734	0.0362542	0.0861939	0.0260141	0.0400948
IAPP_E280_F	IAPP	0.90683	0.893796	0.95411	0.967711	0.665561	0.168708	0.242907	0.263178	0.091956	0.568419	0.908755	0.565387	0.306858	0.52223	0.839624	0.475763	0.774746	0.740525	0.730009	0.949983	0.926478	0.87829	0.855805	0.780967	0.627987	0.51505	0.779754	0.62987	0.692058	0.414566	0.811967	0.682702	0.843788	0.549122	0.651239	0.431423	0.36489	0.796475	0.835497	0.30278	0.483445	0.623162	0.536416	0.606155	0.588513	0.831175	0.243513	0.557517
ICA1_P61_F	ICA1	0.141715	0.0850538	0.0381775	0.0494904	0.0422599	0.113642	0.0507723	0.036877	0.146958	0.0524163	0.0357767	0.598265	0.805435	0.64422	0.154364	0.674432	0.197326	0.0315269	0.0473923	0.0537683	0.275715	0.0344709	0.882181	0.0358989	0.130398	0.0352672	0.0381857	0.61335	0.0490252	0.0300077	0.045028	0.0251252	0.432952	0.633178	0.615322	0.0356713	0.0476879	0.254179	0.116425	0.0426467	0.517938	0.0411151	0.0626427	0.0277884	0.0372045	0.0337253	0.0698712	0.0461557
ICA1_P72_R	ICA1	0.113514	0.140261	0.0560783	0.0655405	0.493789	0.295655	0.503866	0.130861	0.433168	0.056203	0.0348455	0.710702	0.901782	0.783574	0.265764	0.938457	0.169765	0.0995587	0.123991	0.129216	0.531	0.238676	0.895801	0.132658	0.461095	0.102163	0.121087	0.855009	0.0349012	0.0573388	0.105143	0.0892577	0.630631	0.812969	0.775925	0.0578131	0.0599404	0.50371	0.118265	0.0999895	0.76823	0.0955557	0.125086	0.0273793	0.0613852	0.068613	0.0533079	0.0631135
ICAM1_E242_F	ICAM1	0.0539289	0.0691577	0.034226	0.0594853	0.0411668	0.051037	0.0364243	0.0305298	0.0368142	0.042392	0.037443	0.0285268	0.0265155	0.0296204	0.0430419	0.0408155	0.0542301	0.0531209	0.0439831	0.0677716	0.0638262	0.0504741	0.0483959	0.0578525	0.0554847	0.0366678	0.0518326	0.0360141	0.0673379	0.0440005	0.0346252	0.0537232	0.0598399	0.0246485	0.0353439	0.0382605	0.0215182	0.0228863	0.02149	0.0378748	0.0244907	0.0297524	0.0292468	0.0232679	0.0268733	0.0312002	0.0297792	0.0528535
ICAM1_P119_R	ICAM1	0.0592025	0.049357	0.0150777	0.0190446	0.0230772	0.0316035	0.0169978	0.0203454	0.029077	0.0208562	0.026986	0.0266517	0.024313	0.0258428	0.0264892	0.026963	0.0375273	0.0268198	0.0310254	0.0315084	0.0254713	0.029847	0.0246452	0.0291997	0.0433436	0.0307008	0.0247656	0.0233264	0.0329928	0.0261531	0.0229004	0.028668	0.0326695	0.0244545	0.0352662	0.0285243	0.0186959	0.0164092	0.0136569	0.0311514	0.0238401	0.0206656	0.0333876	0.0250969	0.0354515	0.0389477	0.0159096	0.0220555
ICAM1_P386_R	ICAM1	0.0639316	0.0335451	0.0139083	0.0189095	0.0150526	0.0228099	0.0123624	0.0124931	0.0160301	0.0135011	0.0190981	0.0239762	0.0196624	0.0183526	0.0460727	0.0252379	0.0237536	0.0294129	0.0267682	0.0262667	0.0294732	0.0223544	0.0225976	0.0249533	0.0335351	0.0375767	0.0208647	0.0336374	0.0229047	0.0248155	0.0229041	0.0239759	0.0221103	0.0199087	0.0244133	0.0167359	0.012588	0.0192625	0.0115756	0.0149362	0.0194526	0.0136174	0.017223	0.0213796	0.0170549	0.03182	0.0131796	0.0143813
ID1_P659_R	ID1	0.119659	0.133763	0.0684264	0.0380789	0.292346	0.39008	0.381414	0.0369371	0.0387294	0.0494621	0.0334353	0.0756591	0.0253119	0.162765	0.163899	0.0447433	0.305098	0.0711273	0.0572747	0.176587	0.0964937	0.0876896	0.0355345	0.0624533	0.0680183	0.042587	0.0788043	0.041572	0.0495924	0.276538	0.0866705	0.0862603	0.0770556	0.0325295	0.0448095	0.0362632	0.0197272	0.0516833	0.0660826	0.0343642	0.426571	0.0442102	0.0608303	0.0502822	0.045895	0.0779858	0.0316797	0.0666098
ID1_P880_F	ID1	0.22209	0.161	0.112343	0.0704627	0.122002	0.145406	0.102501	0.109821	0.142024	0.105229	0.0841022	0.0671342	0.0706054	0.0637583	0.0840875	0.0649741	0.121104	0.163762	0.0904723	0.140258	0.146486	0.145711	0.109744	0.11847	0.0707544	0.0987397	0.134625	0.0991714	0.101839	0.0957977	0.159778	0.140445	0.169824	0.06377	0.110761	0.104083	0.0990127	0.0669306	0.0960055	0.110113	0.0750736	0.0536338	0.0836244	0.120914	0.125185	0.0878562	0.0856394	0.0735431
IFNG_E293_F	IFNG	0.732619	0.737272	0.60012	0.777474	0.843425	0.849146	0.769258	0.734364	0.822308	0.798079	0.581114	0.301984	0.108115	0.125749	0.28495	0.129428	0.491243	0.244185	0.213696	0.224167	0.650994	0.504183	0.309221	0.513476	0.383725	0.187979	0.688559	0.782025	0.808587	0.465446	0.501061	0.808476	0.410114	0.313003	0.280771	0.774169	0.147703	0.321963	0.241074	0.170309	0.378046	0.315674	0.231063	0.170955	0.768049	0.53058	0.84211	0.309914
IFNG_P188_F	IFNG	0.843165	0.864635	0.836253	0.886406	0.693908	0.427148	0.794432	0.461393	0.773568	0.64566	0.704098	0.217744	0.0967078	0.154829	0.508002	0.10142	0.319109	0.51528	0.295837	0.851346	0.793919	0.45678	0.109703	0.53558	0.425364	0.199187	0.36867	0.292588	0.271503	0.0954811	0.686378	0.350353	0.626421	0.222912	0.442355	0.183611	0.113254	0.497046	0.520112	0.206364	0.630259	0.59044	0.429626	0.52727	0.234087	0.66892	0.0842303	0.320124
IFNG_P459_R	IFNG	0.755341	0.709843	0.763916	0.855353	0.536685	0.230252	0.576572	0.231382	0.399927	0.426055	0.523714	0.170166	0.0614989	0.0980896	0.382439	0.0721503	0.803251	0.29465	0.226076	0.724533	0.70902	0.357044	0.0702323	0.337297	0.202584	0.113794	0.213149	0.205569	0.106847	0.0790295	0.487045	0.258994	0.806113	0.116368	0.285641	0.426911	0.107739	0.310837	0.369893	0.104016	0.245143	0.24878	0.369696	0.244578	0.502022	0.504233	0.0434427	0.143011
IFNGR1_P307_F	IFNGR1	0.0696274	0.0826263	0.0583374	0.0338328	0.0415188	0.0551789	0.052976	0.0324235	0.0388109	0.0451569	0.0225321	0.0558506	0.024358	0.0356597	0.0751114	0.0528401	0.089707	0.0792882	0.0702192	0.0957346	0.0862788	0.0916701	0.035132	0.0672066	0.0598495	0.0627218	0.0820432	0.0501901	0.0713444	0.0674061	0.0849793	0.0974041	0.0780346	0.0264836	0.0460821	0.0379078	0.0407348	0.0386846	0.0451865	0.0261647	0.0387607	0.0291225	0.0413221	0.0686454	0.0445985	0.0307219	0.0211174	0.043856
IFNGR2_E164_F	IFNGR2	0.0998368	0.0935187	0.0364888	0.0305015	0.0406336	0.0555851	0.0299082	0.0384169	0.0375162	0.0284995	0.0342133	0.0357488	0.0282799	0.039745	0.0683243	0.0456836	0.0646291	0.0478924	0.0610627	0.0566883	0.0485634	0.056526	0.0490176	0.0537044	0.0523141	0.0548585	0.0501778	0.0534481	0.0882832	0.0490734	0.0707129	0.048845	0.0577168	0.0340376	0.0402176	0.0304643	0.0379432	0.0250907	0.0575247	0.0428796	0.0241598	0.0260607	0.0397048	0.0361449	0.0397829	0.039773	0.0267864	0.0247067
IFNGR2_P377_R	IFNGR2	0.495873	0.474212	0.31879	0.243547	0.321256	0.29099	0.523471	0.677351	0.114145	0.26517	0.0717097	0.21027	0.0897254	0.230368	0.530581	0.0990045	0.137114	0.491187	0.214015	0.423955	0.32501	0.347218	0.0329586	0.214578	0.236352	0.146287	0.284203	0.206477	0.242755	0.0823426	0.452091	0.168945	0.486086	0.149076	0.227189	0.0891657	0.120506	0.184162	0.618578	0.0766214	0.162517	0.200159	0.196993	0.146883	0.0995469	0.213187	0.0516031	0.295185
IGF1_E394_F	IGF1	0.82082	0.810317	0.768689	0.815388	0.736307	0.86334	0.647477	0.649533	0.770209	0.735779	0.375789	0.238576	0.104204	0.172281	0.5888	0.164107	0.485804	0.365977	0.231766	0.412222	0.683828	0.55648	0.064503	0.417593	0.228	0.127616	0.399796	0.242456	0.402837	0.108367	0.553458	0.251148	0.495125	0.143995	0.355006	0.772939	0.115817	0.279684	0.484608	0.0809873	0.141104	0.240155	0.254051	0.208231	0.234174	0.404624	0.0706226	0.311302
IGF1_P933_F	IGF1	0.505724	0.410508	0.55221	0.597485	0.278645	0.278218	0.144579	0.11309	0.108378	0.285935	0.17507	0.0432477	0.018041	0.0339338	0.140703	0.0479107	0.100891	0.123362	0.0968851	0.17885	0.401039	0.172204	0.0306962	0.154053	0.0687655	0.0400212	0.140792	0.0705157	0.117036	0.0328299	0.213625	0.075694	0.157852	0.0348915	0.113013	0.0421098	0.0202703	0.0727122	0.188693	0.0273707	0.0487651	0.103723	0.0698917	0.0657517	0.0704673	0.109279	0.0168305	0.105355
IGF1R_E186_R	IGF1R	0.0734514	0.0732171	0.0299223	0.0207785	0.0576486	0.0639013	0.0265691	0.0250902	0.0246443	0.022804	0.0288268	0.366783	0.896928	0.729203	0.17758	0.501322	0.79253	0.578005	0.825205	0.804944	0.415516	0.0436716	0.945098	0.621913	0.792867	0.919601	0.118005	0.897234	0.0428605	0.0355588	0.0392313	0.0438826	0.589799	0.862202	0.751852	0.0198116	0.0293514	0.733346	0.449767	0.0232393	0.738279	0.643711	0.782223	0.0227947	0.363025	0.82565	0.946252	0.0400003
IGF1R_P325_R	IGF1R	0.0511991	0.0437648	0.0143894	0.012811	0.0257645	0.0260964	0.0176912	0.0156331	0.0198663	0.0157046	0.0166122	0.539415	0.0169185	0.579956	0.0164141	0.692055	0.0692024	0.0216799	0.862136	0.028988	0.0268739	0.0279634	0.946384	0.671425	0.0227488	0.861496	0.0246584	0.920377	0.0245859	0.0266546	0.025167	0.022428	0.0284018	0.897432	0.817311	0.01585	0.0175717	0.800125	0.0512218	0.0165145	0.531789	0.0174913	0.0170361	0.0178146	0.0772948	0.54477	0.957975	0.0196149
IGF2_E134_R	IGF2	0.153758	0.238196	0.0676109	0.0518563	0.0810707	0.860561	0.0401041	0.0401648	0.0745127	0.0944759	0.0657844	0.91084	0.957798	0.917911	0.594443	0.946145	0.930964	0.939266	0.918846	0.0441422	0.890014	0.361146	0.958831	0.954436	0.946765	0.970555	0.926435	0.958825	0.824013	0.958352	0.159797	0.95417	0.955876	0.937548	0.893409	0.827612	0.93329	0.842205	0.744154	0.927801	0.905028	0.864895	0.908844	0.045876	0.89975	0.935366	0.962642	0.787446
IGF2_P1036_R	IGF2	0.0604128	0.0669311	0.0209956	0.0258786	0.0437355	0.110766	0.0425982	0.0341957	0.0504294	0.0362984	0.113668	0.2499	0.310497	0.262024	0.085941	0.55551	0.469258	0.535319	0.409416	0.403722	0.177497	0.312922	0.686155	0.578393	0.512332	0.285906	0.102652	0.665351	0.131792	0.591734	0.0479161	0.550816	0.560463	0.460999	0.254737	0.0406269	0.629262	0.240465	0.065491	0.520822	0.240935	0.193186	0.288687	0.0292008	0.0286143	0.245392	0.523365	0.222776
IGF2_P36_R	IGF2	0.141082	0.13203	0.0672429	0.0639939	0.0634849	0.331709	0.0388987	0.0750366	0.0525079	0.0841889	0.248224	0.320169	0.551188	0.360215	0.0959331	0.687918	0.629942	0.5261	0.539268	0.121161	0.337782	0.601011	0.85897	0.683072	0.563441	0.881526	0.549504	0.754493	0.607542	0.827727	0.107354	0.668111	0.487513	0.632539	0.417475	0.601574	0.790386	0.310515	0.267589	0.671438	0.315796	0.266949	0.365866	0.0419353	0.585576	0.547386	0.756746	0.353797
IGF2AS_E4_F	IGF2AS	0.338138	0.352544	0.186285	0.207088	0.146848	0.18573	0.205057	0.133604	0.189266	0.270632	0.420623	0.517431	0.675176	0.523751	0.301516	0.494921	0.507391	0.521281	0.470528	0.442579	0.394425	0.223635	0.580393	0.578361	0.522078	0.743292	0.451459	0.60156	0.431805	0.243349	0.177303	0.562705	0.673542	0.627498	0.482925	0.597618	0.756843	0.499237	0.412879	0.638613	0.486482	0.402631	0.497414	0.157624	0.596528	0.518626	0.644574	0.430313
IGF2AS_P203_F	IGF2AS	0.36716	0.492461	0.260952	0.344246	0.122127	0.821926	0.230451	0.31102	0.31181	0.304526	0.834309	0.880041	0.945748	0.893318	0.629515	0.933838	0.897506	0.887905	0.884964	0.782209	0.833446	0.404678	0.95612	0.854602	0.927621	0.957337	0.888015	0.944651	0.943697	0.953815	0.486436	0.931647	0.871517	0.900633	0.879638	0.774417	0.962694	0.733609	0.755085	0.953208	0.884306	0.830845	0.896585	0.800179	0.801354	0.879783	0.912067	0.756512
IGF2R_P396_R	IGF2R	0.0717404	0.0917	0.0269268	0.0238787	0.0366104	0.0697641	0.0240757	0.0698204	0.0311989	0.0414435	0.0185891	0.0411214	0.0445536	0.0364545	0.0465952	0.0431092	0.0702889	0.0565072	0.0973968	0.0551321	0.0937359	0.0498445	0.0340755	0.0444519	0.0547835	0.0417949	0.353991	0.0641878	0.0728356	0.0555922	0.080614	0.0883841	0.0720015	0.0379065	0.0360484	0.0284204	0.0268504	0.0348002	0.0519409	0.0281453	0.178658	0.0225262	0.302717	0.0371904	0.0224409	0.025281	0.0319566	0.0393883
IGFBP1_E48_R	IGFBP1	0.555255	0.602199	0.384205	0.467034	0.523081	0.183358	0.203716	0.614788	0.61828	0.757348	0.261972	0.869708	0.811613	0.916466	0.712699	0.946939	0.868139	0.476391	0.871416	0.322335	0.759109	0.857087	0.959225	0.760615	0.925093	0.940612	0.900186	0.578958	0.593022	0.904496	0.640565	0.953227	0.35495	0.614322	0.872539	0.927069	0.614765	0.901177	0.830621	0.733839	0.928287	0.898263	0.842818	0.214973	0.174642	0.943463	0.87686	0.637802
IGFBP1_P12_R	IGFBP1	0.614577	0.652976	0.538481	0.409456	0.652556	0.110998	0.611464	0.19301	0.944538	0.649081	0.507454	0.632105	0.231812	0.806111	0.545292	0.938506	0.591103	0.166075	0.820126	0.244351	0.509351	0.74052	0.926433	0.244981	0.88209	0.884012	0.362931	0.706903	0.529526	0.931311	0.496349	0.807332	0.544592	0.232805	0.784084	0.94326	0.441776	0.867673	0.63526	0.486093	0.863832	0.874244	0.671215	0.116723	0.883459	0.889682	0.0602115	0.523715
IGFBP2_P306_F	IGFBP2	0.134094	0.127211	0.0424755	0.0347833	0.0683942	0.118143	0.0868158	0.15889	0.040709	0.11343	0.0222498	0.507603	0.728507	0.53358	0.149748	0.757025	0.636457	0.628824	0.668692	0.024729	0.305285	0.604293	0.839991	0.764215	0.692405	0.837063	0.540048	0.823991	0.835498	0.842106	0.19558	0.73365	0.475893	0.658676	0.493125	0.64673	0.790021	0.588701	0.380338	0.728947	0.543935	0.432833	0.511391	0.0143539	0.491068	0.570359	0.834677	0.377225
IGFBP2_P353_R	IGFBP2	0.169122	0.199717	0.0921208	0.0540231	0.520619	0.108573	0.149732	0.505175	0.104086	0.195689	0.0837164	0.582726	0.731156	0.547119	0.215844	0.77877	0.59091	0.632446	0.692241	0.104552	0.33655	0.705935	0.809272	0.740491	0.649696	0.858779	0.602717	0.777541	0.846495	0.793598	0.203782	0.67884	0.542428	0.586246	0.483011	0.659949	0.831666	0.616694	0.337501	0.790544	0.569492	0.540839	0.453453	0.0686315	0.679526	0.413907	0.842649	0.440538
IGFBP3_E65_R	IGFBP3	0.147458	0.170497	0.072827	0.083151	0.300933	0.12534	0.0868694	0.0953612	0.0906173	0.142003	0.514133	0.754886	0.924994	0.817778	0.343961	0.909442	0.859165	0.73211	0.814771	0.18661	0.578194	0.686561	0.947563	0.908282	0.830315	0.942824	0.677513	0.924957	0.150151	0.931361	0.532459	0.897668	0.809742	0.904	0.777248	0.658739	0.910842	0.770234	0.52978	0.94757	0.763894	0.80302	0.555099	0.729197	0.865506	0.678965	0.729751	0.562782
IGFBP3_P1035_F	IGFBP3	0.0757171	0.0793097	0.0389636	0.0118577	0.0322648	0.0394908	0.0418209	0.0281499	0.0389973	0.038256	0.0301716	0.409716	0.797386	0.555645	0.136701	0.867484	0.588766	0.399182	0.599627	0.0289228	0.217098	0.0955522	0.790567	0.522021	0.393085	0.554358	0.445101	0.613768	0.0251468	0.551135	0.104649	0.773978	0.430134	0.811348	0.545361	0.0700488	0.931513	0.468199	0.173363	0.465395	0.629693	0.584236	0.392865	0.0180076	0.0317332	0.0502043	0.501827	0.218681
IGFBP3_P423_R	IGFBP3	0.118032	0.168906	0.0427155	0.0428202	0.0621423	0.609151	0.0376187	0.532097	0.712452	0.173335	0.467303	0.724245	0.923109	0.787308	0.35867	0.893767	0.816207	0.786215	0.806666	0.249156	0.497653	0.590597	0.951092	0.903198	0.793486	0.925775	0.600103	0.924776	0.724228	0.910567	0.74465	0.864907	0.527901	0.908381	0.720033	0.911514	0.960509	0.744457	0.48222	0.944484	0.786016	0.786903	0.855741	0.71453	0.924806	0.487182	0.960825	0.721923
IGFBP5_E144_F	IGFBP5	0.0785657	0.116332	0.0516795	0.0838511	0.0736598	0.244193	0.102319	0.0884917	0.0784416	0.111242	0.0468624	0.103118	0.205635	0.0916803	0.0674665	0.232752	0.131887	0.157697	0.195877	0.143989	0.0950711	0.219029	0.388911	0.284379	0.151274	0.251632	0.174404	0.294769	0.319938	0.393345	0.164866	0.40036	0.129637	0.203785	0.139116	0.202411	0.489375	0.194653	0.0644133	0.354711	0.0830336	0.104946	0.112256	0.0275265	0.240241	0.0972435	0.290541	0.053548
IGFBP5_P9_R	IGFBP5	0.230686	0.207645	0.155229	0.09064	0.0507831	0.0561989	0.0367732	0.0373146	0.227642	0.190462	0.332606	0.613392	0.503719	0.555055	0.423353	0.617619	0.748774	0.747241	0.384188	0.0915743	0.419543	0.196441	0.567317	0.203702	0.472997	0.899039	0.791581	0.155376	0.105817	0.109728	0.204558	0.0864387	0.720475	0.088257	0.074385	0.514954	0.0290548	0.560782	0.22989	0.0253742	0.795649	0.478615	0.174156	0.0586024	0.0384628	0.0658521	0.523179	0.079921
IGFBP6_E47_F	IGFBP6	0.286826	0.321491	0.251168	0.250033	0.395249	0.333856	0.207436	0.18468	0.657317	0.209013	0.17189	0.15207	0.0747571	0.591594	0.185823	0.656525	0.180586	0.217138	0.208992	0.412067	0.320159	0.346507	0.166674	0.192401	0.542634	0.152083	0.542666	0.207626	0.320824	0.18495	0.266213	0.198986	0.256431	0.100279	0.0967383	0.115137	0.11867	0.169572	0.268052	0.10666	0.422478	0.186326	0.118038	0.181027	0.434153	0.156697	0.136779	0.11768
IGFBP6_P328_R	IGFBP6	0.102939	0.0832412	0.0773486	0.0670808	0.0205265	0.0478538	0.0388691	0.0167893	0.0317121	0.0390856	0.0209749	0.0519076	0.0198504	0.0508457	0.187002	0.048898	0.0766177	0.0742767	0.0510887	0.0792633	0.108898	0.154645	0.0264631	0.0542938	0.0641083	0.033628	0.123688	0.0618102	0.0912012	0.0376522	0.113461	0.0420126	0.132439	0.0304609	0.0564996	0.0328953	0.0231	0.0458036	0.128197	0.0314705	0.0908452	0.0567601	0.0723011	0.0504044	0.0478977	0.0638416	0.0391136	0.0530535
IGFBP7_P297_F	IGFBP7	0.364192	0.318156	0.117137	0.172556	0.178139	0.283061	0.158356	0.21861	0.276257	0.297963	0.207994	0.757476	0.863568	0.7913	0.442624	0.865972	0.663158	0.125501	0.487649	0.206529	0.430762	0.635216	0.921377	0.848921	0.820746	0.930649	0.486442	0.858502	0.273948	0.907254	0.153904	0.839005	0.642915	0.895369	0.799141	0.266318	0.256466	0.751276	0.609291	0.645056	0.788355	0.521175	0.748192	0.396671	0.380612	0.833123	0.909865	0.596888
IGFBP7_P371_F	IGFBP7	0.0478859	0.0485686	0.0142968	0.0174678	0.0303609	0.0316155	0.0263527	0.0247526	0.0212213	0.0214563	0.446913	0.650837	0.952743	0.659937	0.452177	0.876418	0.629616	0.0267715	0.0426886	0.033836	0.272164	0.577001	0.897931	0.720892	0.880649	0.419061	0.373893	0.778084	0.0321066	0.686601	0.0285126	0.904015	0.0330135	0.928803	0.113277	0.0234482	0.0239322	0.834207	0.411131	0.0254932	0.883003	0.625289	0.789322	0.0225153	0.0283123	0.545679	0.33258	0.0319321
IGSF4_P454_F	IGSF4	0.0723455	0.0967369	0.0192028	0.0134091	0.0474659	0.313479	0.092958	0.0796786	0.270054	0.0813819	0.375132	0.331986	0.70736	0.378346	0.0870297	0.742918	0.481974	0.48765	0.567816	0.0610834	0.300385	0.665009	0.859515	0.653056	0.572006	0.814431	0.480809	0.772838	0.0357198	0.73436	0.644216	0.552869	0.297928	0.751208	0.410591	0.459395	0.64547	0.373258	0.245456	0.80078	0.299935	0.456403	0.169576	0.0221619	0.235277	0.556159	0.820033	0.172532
IGSF4_P86_R	IGSF4	0.0684373	0.154304	0.0286682	0.0298458	0.0576266	0.0676102	0.0761684	0.164579	0.182581	0.0714977	0.856107	0.86604	0.945043	0.884633	0.540468	0.933055	0.89141	0.903111	0.892331	0.213967	0.801186	0.848642	0.964278	0.92374	0.916185	0.976608	0.90025	0.944921	0.680534	0.962061	0.929979	0.923101	0.918298	0.958283	0.836848	0.921982	0.971564	0.877506	0.74749	0.955472	0.861321	0.912252	0.77521	0.0284325	0.853125	0.921941	0.963242	0.821483
IGSF4C_E65_F	IGSF4C	0.614871	0.514437	0.451653	0.543299	0.369356	0.455344	0.411334	0.369273	0.497769	0.479143	0.325969	0.2088	0.843918	0.702946	0.308266	0.89958	0.385955	0.475249	0.678476	0.334272	0.491268	0.486235	0.352416	0.255558	0.36513	0.357452	0.389109	0.276965	0.657915	0.29612	0.321025	0.312046	0.433511	0.41328	0.561159	0.399884	0.236345	0.583958	0.365796	0.318399	0.681801	0.548653	0.399233	0.381995	0.429842	0.48911	0.38135	0.219575
IGSF4C_P533_R	IGSF4C	0.0887254	0.0878226	0.0617227	0.0523533	0.0460512	0.0942804	0.0346423	0.0310817	0.0333452	0.0530617	0.105862	0.579331	0.786795	0.649625	0.274743	0.677295	0.361881	0.455084	0.617953	0.0537889	0.231973	0.44833	0.803531	0.127798	0.521946	0.185568	0.464484	0.101911	0.0513566	0.0632129	0.120912	0.345688	0.523557	0.276393	0.478168	0.050655	0.0255339	0.27619	0.208178	0.0446752	0.645731	0.55183	0.313317	0.0518175	0.465977	0.0350908	0.124911	0.271932
IHH_E186_F	IHH	0.086163	0.20101	0.0365713	0.0248725	0.054367	0.112937	0.0575072	0.101277	0.0526542	0.195736	0.758568	0.807238	0.939155	0.825801	0.397208	0.920363	0.715339	0.867482	0.864329	0.830339	0.533708	0.854848	0.960704	0.767298	0.885937	0.949464	0.794231	0.428575	0.847146	0.946202	0.134583	0.892067	0.425268	0.90214	0.852651	0.947844	0.825918	0.841118	0.680188	0.958254	0.8469	0.830302	0.82839	0.0852636	0.870049	0.805662	0.807295	0.153872
IHH_P246_R	IHH	0.169559	0.162705	0.0910303	0.162268	0.0987966	0.107771	0.0819991	0.1596	0.359716	0.22972	0.43912	0.791997	0.920055	0.825888	0.522876	0.883454	0.77696	0.756715	0.822162	0.801687	0.526623	0.315242	0.910532	0.56307	0.828797	0.200695	0.749599	0.655954	0.13075	0.853252	0.124048	0.637065	0.709108	0.788135	0.698212	0.876177	0.774101	0.838611	0.456811	0.486481	0.842745	0.788084	0.820971	0.105412	0.681884	0.3263	0.837114	0.284795
IHH_P529_F	IHH	0.0609317	0.104385	0.0273792	0.0487864	0.0811181	0.107152	0.0419438	0.0397841	0.0778715	0.0639023	0.330633	0.523489	0.821406	0.605139	0.177212	0.770963	0.374995	0.771246	0.76757	0.767186	0.319599	0.441105	0.898546	0.0647592	0.762226	0.850054	0.517848	0.495324	0.046933	0.864174	0.0642241	0.300981	0.561884	0.729099	0.569834	0.710206	0.467744	0.648164	0.226269	0.0462209	0.597811	0.61384	0.681728	0.0307044	0.731363	0.652676	0.841137	0.0762643
IL10_P348_F	IL10	0.74162	0.748628	0.750817	0.632571	0.0923517	0.590041	0.769645	0.790797	0.892324	0.694023	0.8384	0.609444	0.146237	0.483722	0.849982	0.129923	0.606352	0.628625	0.36865	0.667096	0.537873	0.785091	0.0864797	0.507801	0.418736	0.408544	0.530648	0.422169	0.403292	0.229511	0.739252	0.588135	0.691958	0.287515	0.520058	0.313318	0.141501	0.502743	0.830631	0.234816	0.835744	0.933853	0.756689	0.605403	0.264906	0.529551	0.107145	0.0985007
IL10_P85_F	IL10	0.22212	0.229146	0.220542	0.156567	0.0404016	0.343703	0.204024	0.166351	0.459036	0.20922	0.324058	0.117733	0.0352341	0.116197	0.251715	0.0598008	0.142207	0.204409	0.106312	0.206487	0.192381	0.376737	0.037163	0.17034	0.134485	0.138699	0.159696	0.127285	0.110513	0.0873116	0.357823	0.288523	0.297907	0.0630008	0.141788	0.075943	0.0214663	0.138866	0.214481	0.0531867	0.15067	0.611666	0.0783804	0.129052	0.0594232	0.0879844	0.0333922	0.0453167
IL11_E232_F	IL11	0.193274	0.215062	0.0795543	0.0972624	0.103906	0.124317	0.0845671	0.121619	0.0841185	0.080416	0.132691	0.707117	0.417804	0.696311	0.363167	0.641861	0.177743	0.11194	0.350302	0.162023	0.143035	0.14369	0.694653	0.169342	0.450904	0.220482	0.176575	0.214032	0.113521	0.218219	0.124976	0.155476	0.10393	0.366698	0.232781	0.171109	0.109808	0.580515	0.267627	0.189835	0.742457	0.104539	0.155309	0.105571	0.0823518	0.19111	0.517372	0.12115
IL11_P11_R	IL11	0.102175	0.0895072	0.0452389	0.0247922	0.0411222	0.0488404	0.0389857	0.0386092	0.0286986	0.0443932	0.0405165	0.152717	0.0326345	0.0453425	0.17462	0.111382	0.0570295	0.0328406	0.213878	0.495928	0.0890756	0.0542818	0.0529695	0.0386019	0.0445653	0.0376875	0.0465121	0.0325143	0.0370017	0.259843	0.0380011	0.0380045	0.0455609	0.02832	0.0360948	0.0347579	0.0243626	0.0682567	0.0232482	0.243838	0.727239	0.35947	0.0249434	0.0453614	0.0258711	0.0337813	0.431009	0.0241374
IL12A_E287_R	IL12A	0.0528493	0.0454571	0.0182791	0.00909196	0.017303	0.0218986	0.0110324	0.0135115	0.0116131	0.0124792	0.0177079	0.0229512	0.0137401	0.021634	0.0261808	0.0168385	0.0384785	0.0285161	0.0291556	0.0415582	0.027832	0.0330712	0.0157759	0.0286683	0.0329347	0.0149143	0.0260732	0.0202725	0.0202862	0.018726	0.0454391	0.0246146	0.0328693	0.0143685	0.0172447	0.0156703	0.0162802	0.0143888	0.0266112	0.0139542	0.0196621	0.0164823	0.013544	0.0128523	0.0118815	0.0175356	0.0105811	0.0157079
IL12B_E25_F	IL12B	0.869657	0.872073	0.906545	0.887933	0.861598	0.902731	0.909511	0.86722	0.719696	0.885541	0.773934	0.603445	0.269142	0.508005	0.87079	0.274092	0.649309	0.829488	0.526214	0.929419	0.923635	0.780329	0.123333	0.682108	0.851767	0.369192	0.669999	0.477773	0.646068	0.244006	0.835191	0.55873	0.810217	0.51251	0.674539	0.321168	0.28008	0.799577	0.833475	0.377932	0.904241	0.881485	0.543471	0.521881	0.522016	0.670597	0.146944	0.539062
IL12B_P1453_F	IL12B	0.72938	0.6962	0.873349	0.862057	0.111671	0.273421	0.325351	0.591758	0.0938948	0.485395	0.646926	0.472741	0.167589	0.385855	0.755218	0.201875	0.509209	0.591763	0.449842	0.600155	0.766023	0.702948	0.144399	0.491785	0.488286	0.174731	0.582903	0.348901	0.626689	0.256661	0.626754	0.381559	0.716805	0.284298	0.457874	0.310052	0.289917	0.375709	0.65364	0.141998	0.449631	0.393096	0.283123	0.332181	0.392924	0.477508	0.162252	0.418555
IL12B_P392_R	IL12B	0.755984	0.800981	0.590619	0.754134	0.735007	0.859108	0.780555	0.806961	0.664022	0.51542	0.637851	0.425102	0.151242	0.257289	0.500462	0.491003	0.50369	0.67849	0.411536	0.634714	0.781896	0.642536	0.0656383	0.444727	0.533181	0.113021	0.853462	0.650664	0.478573	0.627401	0.703779	0.595189	0.627246	0.198099	0.152298	0.479795	0.0765831	0.302122	0.502579	0.0746491	0.4608	0.134072	0.112751	0.165421	0.336237	0.501127	0.806987	0.20926
IL13_E75_R	IL13	0.940214	0.960803	0.915422	0.929458	0.963633	0.965839	0.973706	0.969699	0.967648	0.964967	0.966117	0.946474	0.956662	0.935797	0.948229	0.933667	0.945596	0.942748	0.932813	0.948168	0.949025	0.94076	0.937481	0.789861	0.943608	0.926465	0.950929	0.838957	0.922673	0.941514	0.961162	0.949834	0.942166	0.855633	0.941128	0.95947	0.97228	0.933225	0.918388	0.960048	0.940012	0.934699	0.950934	0.962449	0.958561	0.965202	0.962883	0.757181
IL16_P226_F	IL16	0.589651	0.626822	0.218069	0.282479	0.277039	0.333019	0.0676135	0.18701	0.325315	0.493169	0.0898822	0.218385	0.59024	0.322108	0.386517	0.865607	0.546926	0.803591	0.109078	0.153217	0.320728	0.564272	0.795548	0.559393	0.317634	0.130135	0.717569	0.65438	0.0964473	0.80518	0.777938	0.231259	0.220105	0.451653	0.130167	0.403382	0.0867504	0.0895909	0.328319	0.173843	0.119233	0.623198	0.380844	0.126278	0.0853352	0.127435	0.675769	0.389998
IL16_P93_R	IL16	0.750572	0.799072	0.437649	0.744675	0.38278	0.275453	0.569814	0.378844	0.602417	0.568887	0.107655	0.592116	0.0815695	0.289704	0.533101	0.0837482	0.170561	0.695193	0.221282	0.273433	0.530202	0.758605	0.0865682	0.307972	0.552046	0.153393	0.451045	0.211633	0.413559	0.902069	0.403517	0.565068	0.441312	0.1413	0.218064	0.834167	0.101311	0.504927	0.49847	0.538822	0.143747	0.129691	0.393948	0.161527	0.0992034	0.313166	0.899027	0.217652
IL17RB_E164_R	IL17RB	0.206354	0.207821	0.150502	0.162713	0.191719	0.225191	0.112284	0.370465	0.0370585	0.147786	0.357919	0.693374	0.0322523	0.0736682	0.211852	0.0668698	0.123993	0.0893004	0.118239	0.0745134	0.309372	0.158739	0.0408508	0.0429073	0.0782686	0.0984438	0.114098	0.370498	0.146587	0.0284175	0.176989	0.0588535	0.145699	0.0406199	0.0895086	0.0519056	0.0411564	0.812079	0.165721	0.0417057	0.882991	0.697938	0.687392	0.128003	0.0839117	0.141202	0.0571842	0.0505711
IL17RB_P788_R	IL17RB	0.0635304	0.0500563	0.0123384	0.0243284	0.0220323	0.0559414	0.0262834	0.0225286	0.0136317	0.0165158	0.0207881	0.0327763	0.0250479	0.0283874	0.0472137	0.0295259	0.0400477	0.0325405	0.0420146	0.0446227	0.0342682	0.0559573	0.0240567	0.0333225	0.0283791	0.0314253	0.0495094	0.0226514	0.0303449	0.0204053	0.0277306	0.0379695	0.0321031	0.020653	0.017887	0.0220936	0.0210839	0.608478	0.0408573	0.0191831	0.622048	0.0142436	0.106751	0.0265951	0.0178195	0.0269802	0.0128428	0.0249839
IL18BP_E285_F	IL18BP	0.802304	0.757431	0.773195	0.804502	0.72715	0.570014	0.109103	0.303699	0.120429	0.328179	0.493289	0.251781	0.309053	0.18512	0.505098	0.52474	0.302803	0.443725	0.293521	0.40712	0.737736	0.375493	0.052846	0.303569	0.258524	0.0754438	0.31498	0.16094	0.31309	0.128832	0.533263	0.293927	0.620434	0.144887	0.308348	0.131241	0.0689524	0.308752	0.443144	0.0879191	0.690504	0.212387	0.155616	0.203677	0.191619	0.296251	0.0416605	0.237948
IL18BP_P51_R	IL18BP	0.163767	0.128086	0.0279398	0.033003	0.0681493	0.0910404	0.0441472	0.0519239	0.0660552	0.0575521	0.0348882	0.0593229	0.0522685	0.0865897	0.119704	0.149342	0.112162	0.121321	0.0879952	0.064141	0.103255	0.104519	0.0650089	0.0663451	0.0813239	0.0560939	0.128884	0.0726394	0.0541944	0.0746296	0.0998127	0.106084	0.103471	0.0540236	0.0491821	0.0407457	0.0444545	0.0551936	0.0632824	0.0518583	0.139825	0.0289545	0.0665773	0.0764558	0.0387744	0.0691382	0.0281037	0.0364549
IL1A_E113_R	IL1A	0.93756	0.968171	0.972657	0.972038	0.969379	0.971491	0.975606	0.975171	0.974856	0.973676	0.979598	0.958449	0.962911	0.960399	0.966383	0.959217	0.961423	0.941661	0.937635	0.964013	0.959824	0.963154	0.957211	0.966459	0.953428	0.964891	0.963458	0.969317	0.968218	0.951852	0.957525	0.957645	0.9659	0.963966	0.959982	0.965905	0.974891	0.955803	0.968184	0.965441	0.961235	0.960795	0.959307	0.942894	0.971817	0.974015	0.966473	0.920202
IL1B_P582_R	IL1B	0.907948	0.938089	0.872128	0.870575	0.944172	0.952989	0.95847	0.962943	0.962674	0.948624	0.826695	0.49899	0.129923	0.394552	0.865989	0.640073	0.782998	0.8973	0.448992	0.885985	0.928396	0.85391	0.0768661	0.48026	0.913467	0.570827	0.912961	0.344839	0.542622	0.213068	0.785533	0.752603	0.872585	0.498711	0.584196	0.926837	0.538883	0.780416	0.825044	0.37485	0.902063	0.873768	0.921438	0.789105	0.631219	0.61153	0.303378	0.477834
IL1B_P829_F	IL1B	0.620013	0.5356	0.648421	0.60086	0.431533	0.568908	0.548807	0.510245	0.510876	0.435657	0.558709	0.147617	0.0879598	0.152323	0.383151	0.10388	0.245845	0.583516	0.131606	0.423254	0.536195	0.178184	0.0572722	0.124125	0.376478	0.103042	0.48177	0.100344	0.226067	0.0688202	0.302454	0.162364	0.24453	0.123912	0.133075	0.404081	0.0777918	0.282588	0.332048	0.152126	0.448561	0.315487	0.169401	0.160859	0.120852	0.306359	0.0663343	0.148217
IL1RN_E42_F	IL1RN	0.886094	0.899099	0.907901	0.90898	0.920543	0.924276	0.930335	0.934735	0.924395	0.910257	0.919819	0.406895	0.830963	0.284406	0.850343	0.718377	0.50266	0.671131	0.824372	0.926826	0.913874	0.83949	0.381264	0.85703	0.807413	0.846993	0.504515	0.668783	0.776001	0.926114	0.811673	0.919447	0.819915	0.827421	0.514037	0.166943	0.915263	0.632393	0.835595	0.432068	0.309733	0.807954	0.577976	0.47311	0.43177	0.522017	0.503768	0.578635
IL1RN_P93_R	IL1RN	0.855423	0.868687	0.864255	0.889289	0.903459	0.890994	0.908541	0.915403	0.863554	0.808928	0.766679	0.369581	0.449389	0.235191	0.697359	0.370009	0.858236	0.675586	0.838278	0.847012	0.851855	0.780174	0.0566132	0.396222	0.728639	0.528143	0.838027	0.600469	0.327723	0.527401	0.896114	0.713449	0.871571	0.520625	0.394676	0.726065	0.615309	0.771416	0.873339	0.199873	0.312167	0.616423	0.712904	0.717183	0.824192	0.621039	0.476212	0.488469
IL2_P607_R	IL2	0.831138	0.853078	0.871584	0.886594	0.821198	0.76671	0.884385	0.863248	0.835667	0.876468	0.822023	0.451465	0.741819	0.480225	0.717868	0.876413	0.484487	0.491855	0.434189	0.581586	0.845153	0.699966	0.09227	0.49048	0.489928	0.463656	0.552944	0.881019	0.859204	0.517493	0.599252	0.881084	0.731082	0.151748	0.451222	0.588668	0.68486	0.414111	0.758839	0.456788	0.76965	0.783236	0.450497	0.623761	0.914819	0.579364	0.584271	0.430623
IL3_P556_F	IL3	0.941569	0.957325	0.965956	0.968501	0.917398	0.949266	0.951417	0.946974	0.914581	0.941631	0.88287	0.94183	0.7539	0.943809	0.961603	0.929484	0.856809	0.946174	0.94021	0.941614	0.953328	0.943896	0.939892	0.950634	0.945278	0.91264	0.95268	0.927382	0.948809	0.945724	0.962584	0.953912	0.829695	0.947407	0.619639	0.950013	0.968196	0.946195	0.965067	0.794308	0.930494	0.948533	0.94062	0.940368	0.962337	0.918172	0.958299	0.55751
IL4_P262_R	IL4	0.796091	0.797424	0.798722	0.820945	0.625082	0.800576	0.732597	0.78978	0.71103	0.691277	0.689514	0.318033	0.1133	0.242147	0.66103	0.151747	0.304104	0.535219	0.333438	0.780252	0.730426	0.461533	0.149211	0.280001	0.575651	0.303635	0.400341	0.195757	0.63671	0.191903	0.512532	0.508289	0.498046	0.276214	0.390326	0.142113	0.111589	0.589074	0.514347	0.145101	0.540633	0.540715	0.192933	0.457517	0.230578	0.362733	0.109218	0.283754
IL6_E168_F	IL6	0.248956	0.204594	0.111764	0.0851004	0.0796226	0.139038	0.103687	0.317943	0.0856068	0.131232	0.0837441	0.104088	0.0521891	0.158219	0.327616	0.0417832	0.0774988	0.576392	0.0951132	0.728614	0.234274	0.125111	0.0472373	0.0810705	0.092211	0.0982189	0.111978	0.0694359	0.170163	0.0696461	0.170757	0.314099	0.19507	0.0588291	0.0839983	0.0746266	0.0892671	0.285293	0.115506	0.0588852	0.440128	0.55078	0.0579968	0.147202	0.0771036	0.0710266	0.0567256	0.119102
IL6_P213_R	IL6	0.0520875	0.0710011	0.0478538	0.0286628	0.021811	0.0365323	0.0202222	0.0393416	0.0178084	0.0168653	0.0213555	0.0776769	0.0317349	0.0476626	0.289076	0.0457572	0.04719	0.0756543	0.0581523	0.447335	0.0898392	0.112682	0.0283939	0.0395296	0.0455102	0.0907749	0.0555907	0.0487279	0.0649096	0.0217977	0.0523468	0.0459808	0.129475	0.0335338	0.0396817	0.0328975	0.0327178	0.0380529	0.0766486	0.0302706	0.77513	0.332392	0.0295888	0.0944772	0.0336741	0.0381901	0.020385	0.113257
IL6_P611_F	IL6	0.0719075	0.0563781	0.0212724	0.0162642	0.021231	0.0238023	0.0200704	0.0181288	0.0162641	0.0121346	0.0268066	0.0257494	0.0154999	0.0191018	0.0501113	0.023415	0.029471	0.0420453	0.0295692	0.0356353	0.0530559	0.0406547	0.0187004	0.0493908	0.0362857	0.0679581	0.0347816	0.0304482	0.0211662	0.0188042	0.0631902	0.0501173	0.0456617	0.0255268	0.0386648	0.0171478	0.0208847	0.019616	0.0749663	0.0415453	0.021473	0.0288778	0.0200873	0.0227056	0.0144876	0.0215203	0.0153325	0.0225519
IL8_E118_R	IL8	0.244818	0.181368	0.0537577	0.0658056	0.0927467	0.158849	0.106242	0.10961	0.111315	0.164598	0.0669307	0.0919043	0.09801	0.0980438	0.232702	0.0388568	0.120713	0.116166	0.176247	0.145605	0.15843	0.114815	0.0788272	0.0812786	0.108897	0.0940443	0.123799	0.0877008	0.100127	0.0502963	0.124601	0.147336	0.182454	0.0521617	0.0518212	0.0604303	0.108095	0.0370108	0.100826	0.0514629	0.0846662	0.10911	0.0836619	0.107211	0.121837	0.067718	0.280685	0.152454
IL8_P83_F	IL8	0.385021	0.38725	0.135604	0.153326	0.420244	0.239375	0.275077	0.699143	0.319726	0.320691	0.214272	0.274244	0.293967	0.266697	0.538185	0.16939	0.130165	0.245742	0.243713	0.273322	0.369673	0.26564	0.146854	0.321197	0.25738	0.289779	0.271662	0.21461	0.139393	0.133767	0.226139	0.310101	0.179326	0.453014	0.205077	0.125335	0.860532	0.23557	0.465536	0.204895	0.170652	0.19788	0.268292	0.231287	0.226569	0.172501	0.132158	0.166204
IMPACT_P186_F	IMPACT	0.0951201	0.067605	0.0253272	0.0207243	0.0295948	0.0378274	0.023739	0.0266147	0.0283034	0.0291151	0.0359122	0.528173	0.922764	0.737041	0.298581	0.663033	0.206716	0.767277	0.692934	0.0347404	0.119579	0.0517941	0.825672	0.154472	0.512938	0.788735	0.306156	0.839031	0.59987	0.660276	0.0243103	0.0261124	0.168268	0.0968833	0.633774	0.0875216	0.0540012	0.734434	0.430285	0.271058	0.482493	0.499717	0.469648	0.0349508	0.0761257	0.0343601	0.017751	0.420784
IMPACT_P234_R	IMPACT	0.195335	0.158421	0.0449244	0.0676533	0.0540984	0.7303	0.038784	0.109005	0.0460001	0.1388	0.204581	0.773354	0.957125	0.852633	0.428054	0.944823	0.848483	0.889833	0.748056	0.686446	0.375108	0.812388	0.952811	0.89544	0.886051	0.833498	0.835716	0.950772	0.773552	0.9524	0.534598	0.412423	0.855332	0.924176	0.767951	0.888007	0.758447	0.773912	0.641638	0.948673	0.577032	0.737208	0.859874	0.0604114	0.61812	0.0722779	0.0345537	0.77111
INHA_P1144_R	INHA	0.079422	0.0790198	0.0247229	0.0189619	0.0333828	0.0412156	0.0315369	0.0234503	0.104767	0.0257084	0.0587533	0.645676	0.900931	0.751908	0.326079	0.861707	0.833341	0.706834	0.848599	0.479898	0.478968	0.0820734	0.949621	0.905241	0.745731	0.902213	0.836652	0.932012	0.0314295	0.666069	0.0697197	0.860947	0.0718043	0.863991	0.692583	0.568293	0.947422	0.829042	0.46866	0.821148	0.785026	0.731278	0.654138	0.0272533	0.73903	0.717289	0.883263	0.462733
INHA_P1189_F	INHA	0.0817581	0.108764	0.0331614	0.0521533	0.0713564	0.0716223	0.0457626	0.0418038	0.201787	0.082671	0.117195	0.500284	0.707921	0.499969	0.179967	0.766186	0.619906	0.703115	0.671497	0.269954	0.275268	0.522489	0.841445	0.73555	0.692811	0.805556	0.641881	0.806315	0.0698677	0.365154	0.143927	0.706289	0.281668	0.617246	0.478285	0.561305	0.79975	0.548824	0.316256	0.73721	0.58363	0.501212	0.549996	0.125574	0.574147	0.554599	0.65335	0.397518
INS_P248_F	INS	0.867529	0.864938	0.762286	0.822208	0.878778	0.897659	0.699373	0.601541	0.826928	0.826234	0.755258	0.337131	0.108573	0.305414	0.648022	0.145799	0.450515	0.479108	0.352843	0.626295	0.662781	0.588692	0.138731	0.453062	0.862255	0.169449	0.848347	0.348374	0.388536	0.585165	0.81965	0.661184	0.790397	0.645015	0.397549	0.821405	0.40004	0.351557	0.75977	0.110143	0.780687	0.651425	0.243235	0.252173	0.85574	0.456161	0.865658	0.561916
INS_P804_R	INS	0.927188	0.939995	0.934552	0.950504	0.845674	0.902365	0.899676	0.87588	0.74851	0.86357	0.869887	0.807833	0.91814	0.728912	0.90872	0.845863	0.759102	0.753794	0.818081	0.592441	0.894946	0.837896	0.584668	0.703582	0.741801	0.604717	0.929918	0.350654	0.872054	0.655793	0.833882	0.757402	0.63134	0.745498	0.532037	0.87019	0.621284	0.548127	0.926855	0.167574	0.914225	0.899923	0.525857	0.42073	0.944853	0.723745	0.927893	0.554654
INSR_E97_F	INSR	0.18445	0.202556	0.0521761	0.0613629	0.0745132	0.0761665	0.0623335	0.0680001	0.0581169	0.0649573	0.107204	0.725245	0.748375	0.745973	0.314565	0.784868	0.697521	0.0979953	0.754205	0.0814125	0.46688	0.0988095	0.871527	0.860335	0.606869	0.855566	0.769969	0.860638	0.0616666	0.915349	0.672752	0.842835	0.773626	0.853525	0.560329	0.671417	0.94351	0.791469	0.43183	0.803339	0.632014	0.581711	0.454056	0.0304029	0.629017	0.522311	0.839386	0.605731
INSR_P1063_R	INSR	0.277591	0.182881	0.0922255	0.0999625	0.0403396	0.0594726	0.121016	0.0423441	0.187695	0.084912	0.0323984	0.756135	0.877569	0.848693	0.482492	0.903917	0.447935	0.0512437	0.836995	0.0829745	0.10992	0.13925	0.933148	0.878475	0.124426	0.773783	0.697501	0.926536	0.0680201	0.911903	0.201787	0.886244	0.712832	0.899102	0.753575	0.634753	0.951322	0.676624	0.49424	0.909647	0.847182	0.77218	0.0872208	0.062194	0.507401	0.120521	0.521765	0.599968
IPF1_P234_F	IPF1	0.301597	0.336011	0.288818	0.201226	0.186472	0.334706	0.198858	0.3944	0.771638	0.344484	0.0904731	0.885696	0.854824	0.86743	0.702107	0.938053	0.898571	0.249578	0.924395	0.494436	0.774942	0.828808	0.957682	0.925714	0.914677	0.912822	0.835834	0.969888	0.546249	0.886303	0.502205	0.881101	0.854645	0.897548	0.85043	0.780887	0.860461	0.799734	0.711213	0.88361	0.866444	0.630068	0.766828	0.148655	0.822547	0.346375	0.590473	0.818303
IPF1_P750_F	IPF1	0.346508	0.484575	0.266607	0.410757	0.464491	0.316211	0.340758	0.160751	0.867995	0.444594	0.671555	0.812218	0.952696	0.801144	0.729271	0.942214	0.903321	0.809094	0.909687	0.907067	0.731453	0.329958	0.955548	0.845893	0.804701	0.828637	0.904728	0.962497	0.487546	0.222106	0.831036	0.918797	0.380295	0.938661	0.884309	0.94606	0.195795	0.848553	0.70625	0.846102	0.844156	0.814614	0.78078	0.26843	0.817158	0.783325	0.813801	0.664333
IRAK1_P312_F	IRAK1	0.574483	0.638409	0.631944	0.0555332	0.0656552	0.737381	0.0697761	0.587081	0.686448	0.0922629	0.583143	0.49118	0.598394	0.547054	0.771229	0.102689	0.692267	0.05676	0.583108	0.0500772	0.0550039	0.0636207	0.0356243	0.0571846	0.0493078	0.0602927	0.473062	0.0331777	0.261722	0.0440658	0.0444668	0.0379863	0.0599091	0.591458	0.571948	0.663665	0.0519137	0.149677	0.0935405	0.131257	0.378574	0.473702	0.395841	0.600703	0.0595237	0.0791073	0.055293	0.0769682
IRAK1_P455_R	IRAK1	0.388291	0.50927	0.371381	0.00901894	0.0183949	0.509404	0.0134465	0.213182	0.531985	0.0115962	0.275757	0.225119	0.0655047	0.330124	0.456925	0.0574965	0.200934	0.0257683	0.204571	0.0189453	0.0224691	0.019947	0.0184271	0.0201546	0.0176479	0.0156309	0.196494	0.014179	0.0981901	0.0192641	0.0162229	0.0141653	0.0209484	0.0713745	0.127869	0.377992	0.00682335	0.093858	0.00877645	0.0402107	0.200395	0.214997	0.240119	0.13215	0.0112586	0.010811	0.0123487	0.0109974
IRAK3_E130_F	IRAK3	0.0717907	0.0610763	0.0176178	0.0195296	0.0243854	0.0352136	0.0242459	0.0219528	0.023104	0.0189806	0.0268003	0.701769	0.806737	0.740106	0.0971991	0.85895	0.0321953	0.363595	0.798513	0.831724	0.45946	0.0241494	0.0200725	0.0235516	0.494613	0.685617	0.0234599	0.0215217	0.0210814	0.56131	0.0384154	0.546226	0.69279	0.715505	0.0246864	0.0208946	0.0179908	0.647739	0.016679	0.0200769	0.648891	0.515422	0.0763851	0.0206544	0.80921	0.458515	0.430624	0.303847
IRAK3_P13_F	IRAK3	0.0978383	0.0606386	0.0206762	0.0278052	0.0292028	0.0409486	0.0236771	0.0262997	0.0243429	0.0230581	0.0232355	0.834367	0.900827	0.87329	0.179048	0.940028	0.0313246	0.0318502	0.906861	0.914455	0.607206	0.027813	0.0220778	0.0295452	0.656098	0.784298	0.024371	0.0276155	0.0236655	0.137428	0.0255717	0.729861	0.8357	0.217381	0.0377368	0.0209356	0.0178499	0.787031	0.0422142	0.0195882	0.826253	0.765689	0.025493	0.0184398	0.184731	0.497162	0.617008	0.464967
IRAK3_P185_F	IRAK3	0.180447	0.190355	0.113762	0.120339	0.0590116	0.37084	0.0803072	0.079879	0.181131	0.191739	0.091635	0.832843	0.911721	0.862936	0.268135	0.890413	0.0952951	0.651102	0.849025	0.896143	0.662818	0.164744	0.044567	0.108738	0.819414	0.404782	0.14219	0.131382	0.127886	0.734748	0.090719	0.701359	0.779314	0.864219	0.162452	0.110443	0.148094	0.747082	0.160385	0.190082	0.810732	0.708347	0.62395	0.293387	0.870417	0.104103	0.43071	0.48609
IRF5_E101_F	IRF5	0.116242	0.135337	0.0685393	0.119789	0.115159	0.249613	0.149586	0.129356	0.118848	0.118207	0.16325	0.106275	0.123048	0.123093	0.104683	0.152082	0.236474	0.297248	0.195152	0.217809	0.184662	0.0900111	0.252368	0.0457771	0.199834	0.114463	0.136481	0.187379	0.207116	0.129423	0.247051	0.214844	0.251315	0.136855	0.205865	0.284428	0.0945963	0.17781	0.141606	0.258311	0.135489	0.166533	0.215369	0.0342064	0.089515	0.183966	0.107605	0.118276
IRF5_P123_F	IRF5	0.0991768	0.127058	0.0531591	0.0527891	0.086389	0.0991973	0.0645908	0.0553833	0.0773367	0.0736248	0.0667423	0.0654065	0.0510333	0.0612681	0.0680703	0.0915372	0.0901366	0.106656	0.11578	0.135537	0.118135	0.138176	0.0892551	0.0884772	0.116181	0.0926939	0.106189	0.0743141	0.11348	0.104798	0.139333	0.106785	0.109593	0.0820959	0.0560822	0.0717556	0.0593073	0.0629876	0.0596884	0.0597494	0.0614265	0.0460677	0.0455941	0.104372	0.053245	0.0713094	0.0585504	0.0446252
IRF7_E236_R	IRF7	0.311373	0.198717	0.215253	0.144954	0.197471	0.208626	0.185308	0.183615	0.280871	0.214576	0.145336	0.112588	0.0971333	0.086238	0.187851	0.144325	0.100398	0.134322	0.114234	0.220029	0.209258	0.232791	0.0941545	0.162556	0.132585	0.073935	0.178385	0.149801	0.202013	0.160372	0.236377	0.106556	0.224495	0.0824798	0.113101	0.199228	0.148824	0.112465	0.161032	0.104124	0.0781332	0.118425	0.086466	0.141968	0.133229	0.106566	0.0695395	0.0646916
IRF7_P277_R	IRF7	0.0434628	0.0394855	0.0169458	0.0125721	0.0189043	0.0233747	0.0118764	0.0130864	0.0139008	0.0170076	0.0171139	0.0176809	0.013586	0.0210226	0.0174877	0.0192157	0.0263896	0.0196684	0.0325755	0.0264208	0.0305494	0.0286281	0.0192268	0.0266675	0.0231721	0.0192111	0.0228719	0.0155707	0.0333174	0.0222387	0.0221063	0.0188448	0.0237288	0.0178062	0.0174643	0.020129	0.0178163	0.0141125	0.0109646	0.01487	0.0156876	0.0124444	0.0177702	0.0251754	0.017182	0.0164976	0.0145175	0.025393
ISL1_E87_R	ISL1	0.182682	0.188356	0.0693174	0.0431078	0.0973481	0.0699392	0.0525932	0.0510441	0.0393978	0.0592851	0.0656852	0.660893	0.827247	0.706771	0.329455	0.932644	0.829149	0.0429496	0.849052	0.0490151	0.415585	0.652142	0.893034	0.689472	0.883464	0.911474	0.873672	0.909026	0.913673	0.91836	0.515505	0.375509	0.13431	0.792997	0.166679	0.846112	0.850538	0.784156	0.598437	0.880674	0.722636	0.754456	0.836305	0.162826	0.751018	0.806068	0.830999	0.63
ISL1_P379_F	ISL1	0.160411	0.204661	0.0621605	0.0351944	0.147351	0.406809	0.0421853	0.0859985	0.54276	0.176403	0.495331	0.616314	0.8717	0.713504	0.282301	0.87565	0.79926	0.0504362	0.821833	0.132969	0.519065	0.568259	0.96235	0.88124	0.794095	0.920693	0.78765	0.909178	0.936878	0.904853	0.589681	0.753943	0.449677	0.772718	0.684722	0.856743	0.927056	0.674281	0.444204	0.928136	0.680192	0.636129	0.821971	0.928021	0.827533	0.818237	0.92865	0.587399
ISL1_P554_F	ISL1	0.211617	0.195284	0.0711568	0.0409164	0.0403067	0.0652818	0.191727	0.0459036	0.0415312	0.0963154	0.0280962	0.398713	0.712461	0.669956	0.233672	0.892807	0.713266	0.0479431	0.792844	0.101038	0.503645	0.342062	0.943214	0.499775	0.721037	0.720313	0.675294	0.849596	0.874346	0.724436	0.196906	0.834549	0.143303	0.618406	0.529715	0.694699	0.936225	0.645046	0.357495	0.847383	0.779298	0.757357	0.193408	0.483423	0.828253	0.189636	0.848264	0.479189
ITGA2_E120_F	ITGA2	0.066152	0.0639485	0.0132801	0.01037	0.0253299	0.0330687	0.0432928	0.0197127	0.030636	0.0209934	0.0221001	0.0279089	0.0182145	0.0196314	0.0250983	0.0176538	0.568829	0.365922	0.0249811	0.024068	0.467894	0.0273993	0.0168002	0.0377317	0.654672	0.0192764	0.0244676	0.020635	0.0277755	0.0200172	0.0413976	0.0329492	0.820727	0.01702	0.0168685	0.679412	0.0108489	0.811576	0.0135732	0.0119724	0.790164	0.0120924	0.0482927	0.0133761	0.0133787	0.0137481	0.0138895	0.0147148
ITGA2_P26_R	ITGA2	0.0877011	0.06497	0.0347196	0.0307877	0.035798	0.0636584	0.0406212	0.0422494	0.0424308	0.0483763	0.0359005	0.0368673	0.0259147	0.0313276	0.0359877	0.0306407	0.682398	0.0777742	0.0288778	0.0472045	0.560357	0.0276065	0.030979	0.0590133	0.726836	0.0297546	0.0388427	0.0402164	0.0282827	0.030074	0.0347392	0.038413	0.539261	0.0298559	0.0438391	0.716282	0.0195569	0.801577	0.0191252	0.0209702	0.206775	0.0158671	0.0861984	0.025183	0.0458778	0.0262604	0.0308028	0.024879
ITGA6_P298_R	ITGA6	0.141581	0.141767	0.048453	0.0163755	0.06465	0.114536	0.0517922	0.0534485	0.15728	0.116023	0.116995	0.121435	0.0737145	0.0812616	0.132105	0.0435724	0.0609244	0.0364447	0.0730956	0.0479719	0.0746078	0.105732	0.058237	0.0863213	0.0498436	0.0501308	0.0747676	0.0684825	0.0282053	0.0535429	0.0459404	0.0601261	0.0459427	0.153939	0.103292	0.113664	0.153419	0.0513305	0.0610165	0.0802738	0.0378806	0.0364809	0.072723	0.101497	0.0794099	0.0923598	0.0715608	0.0524375
ITGA6_P718_R	ITGA6	0.934306	0.963453	0.97441	0.97091	0.969038	0.968943	0.976692	0.973486	0.969946	0.969304	0.967365	0.949548	0.95876	0.853546	0.96753	0.952168	0.954747	0.950296	0.949424	0.965094	0.959792	0.935117	0.961829	0.966352	0.919529	0.860722	0.961049	0.887674	0.968664	0.913611	0.96755	0.959563	0.959689	0.906719	0.956443	0.95685	0.501823	0.955707	0.975776	0.94986	0.958135	0.954853	0.955893	0.96508	0.887843	0.97167	0.965064	0.816724
ITGB1_P451_F	ITGB1	0.12391	0.163988	0.0886284	0.172775	0.10737	0.146033	0.1036	0.112722	0.142749	0.125732	0.125155	0.0855975	0.077874	0.0914872	0.128613	0.0297269	0.064931	0.0702909	0.0647052	0.0698995	0.0792769	0.0910436	0.0292897	0.0765278	0.051624	0.0216955	0.0565271	0.0548745	0.0932928	0.0811689	0.0629056	0.0525048	0.0769099	0.104445	0.117312	0.0984852	0.0708864	0.0680583	0.0925931	0.118204	0.0825645	0.0702717	0.0445825	0.0989484	0.14426	0.0737681	0.0697764	0.0815269
ITGB4_E144_F	ITGB4	0.0624273	0.0740366	0.0205937	0.0192942	0.0331721	0.0328735	0.0221726	0.022703	0.0266913	0.0260209	0.0286818	0.030219	0.0254102	0.0496185	0.025538	0.0272448	0.035123	0.0274968	0.0361185	0.0421292	0.0370858	0.0296493	0.0294663	0.0313309	0.0355864	0.0364143	0.0290798	0.031873	0.0265487	0.0267434	0.0311722	0.0269397	0.0434973	0.024103	0.026544	0.0171396	0.0195037	0.0190184	0.0305513	0.0279138	0.303003	0.0178848	0.0217225	0.0202785	0.017442	0.0296432	0.0209083	0.0181492
ITGB4_P517_F	ITGB4	0.31677	0.236649	0.145865	0.183557	0.648672	0.112259	0.479322	0.0718119	0.10101	0.22947	0.0982958	0.0974955	0.0506947	0.086422	0.120341	0.0266435	0.093916	0.101911	0.109894	0.132767	0.493731	0.113985	0.0527906	0.119672	0.102869	0.0854328	0.0872213	0.0855091	0.156672	0.038768	0.245503	0.087338	0.152745	0.0649223	0.1041	0.0529404	0.0494284	0.0733482	0.108092	0.0798185	0.768274	0.0691633	0.108609	0.111201	0.105124	0.120622	0.0521722	0.0629835
ITK_E166_R	ITK	0.871507	0.877362	0.823065	0.89089	0.975106	0.976766	0.981701	0.979013	0.968355	0.973377	0.960809	0.553626	0.937145	0.835869	0.56648	0.919245	0.910874	0.752306	0.887838	0.53418	0.867108	0.853233	0.635005	0.945157	0.898857	0.932419	0.874531	0.94461	0.195731	0.9579	0.928909	0.717952	0.312016	0.905364	0.850212	0.866092	0.969773	0.20953	0.68751	0.867007	0.829143	0.379345	0.120691	0.892512	0.855367	0.628858	0.941754	0.498611
ITK_P114_F	ITK	0.823549	0.829672	0.792833	0.870885	0.892078	0.918787	0.900004	0.905324	0.741396	0.873248	0.841354	0.552278	0.0956043	0.806137	0.527412	0.900045	0.654189	0.786533	0.613696	0.497042	0.82242	0.634027	0.665187	0.818471	0.884868	0.566094	0.865286	0.726352	0.180618	0.696109	0.854699	0.733227	0.352387	0.737545	0.332261	0.91239	0.150001	0.230344	0.484586	0.11294	0.78751	0.348801	0.127775	0.72634	0.650598	0.483308	0.910333	0.681697
ITPR2_P804_F	ITPR2	0.0757581	0.0859754	0.054432	0.0391822	0.0457847	0.0655744	0.0364777	0.0449299	0.0539651	0.0510278	0.0561227	0.0373518	0.0380922	0.0397515	0.0706314	0.0665311	0.0658949	0.0619893	0.0602152	0.0694513	0.0899476	0.0780959	0.0523318	0.0572066	0.0582481	0.0423655	0.0746791	0.0557464	0.0679839	0.0777962	0.0905274	0.072989	0.0738746	0.0562125	0.0525217	0.0435088	0.0913425	0.101229	0.0372683	0.0309877	0.0642381	0.0329562	0.0289779	0.0359344	0.0645158	0.0328397	0.0275964	0.0448798
ITPR3_E86_R	ITPR3	0.0618876	0.0564939	0.0242401	0.0187129	0.037143	0.0397817	0.0272993	0.0282746	0.0248905	0.0243713	0.0303043	0.0470262	0.0337944	0.0459943	0.031944	0.0740472	0.0586677	0.073052	0.0433692	0.0766647	0.0562592	0.0776724	0.0802502	0.0348517	0.0818447	0.0547729	0.0785444	0.0353791	0.0445502	0.0435678	0.0532804	0.0276727	0.0671242	0.0334861	0.0315061	0.0483437	0.0273988	0.0262729	0.0371493	0.0432241	0.0407222	0.0392054	0.0307167	0.0193867	0.0432236	0.0296178	0.0434059	0.0337159
ITPR3_P1112_F	ITPR3	0.0639916	0.0473958	0.0190834	0.0228453	0.025969	0.0361294	0.017726	0.021074	0.0187188	0.0209245	0.0213043	0.0320806	0.0336854	0.0265811	0.028348	0.0547668	0.0382238	0.0389657	0.0413718	0.0327943	0.0459052	0.046424	0.0570774	0.0438663	0.0452329	0.0318206	0.0359842	0.0356647	0.0369144	0.0464096	0.0367186	0.0498933	0.0333486	0.0236868	0.0268551	0.0240852	0.0278139	0.0297708	0.0222124	0.027772	0.0245835	0.0195063	0.0271833	0.0180657	0.0197724	0.0181126	0.0203459	0.022107
JAG1_P66_F	JAG1	0.114965	0.121779	0.0297938	0.0564643	0.0433225	0.064358	0.0379538	0.0388578	0.0588486	0.0771866	0.0748863	0.0521078	0.595165	0.0521337	0.0679297	0.0457678	0.0493474	0.0753344	0.0485101	0.0537729	0.0493534	0.050309	0.0463199	0.0766186	0.0462619	0.0747949	0.0489623	0.0494243	0.070029	0.0434327	0.0722879	0.0523157	0.044249	0.66048	0.0510671	0.0561539	0.721596	0.668134	0.045246	0.0426708	0.659824	0.0483877	0.231207	0.0813446	0.0346113	0.0435959	0.0481283	0.0379661
JAG2_E54_F	JAG2	0.040987	0.0511268	0.0138734	0.0161177	0.0284268	0.0342149	0.0215355	0.0216053	0.0220832	0.026452	0.0287037	0.0264477	0.0207259	0.361473	0.0214364	0.364585	0.0276317	0.0230715	0.0348182	0.0317146	0.0321466	0.0299353	0.0229368	0.024835	0.0294563	0.0304051	0.0241102	0.0354793	0.0683481	0.0226648	0.0187724	0.0237246	0.0307961	0.0205077	0.219916	0.0281736	0.0152666	0.0141267	0.0151753	0.0229537	0.0172357	0.0157459	0.0222667	0.0218546	0.0152247	0.022474	0.0235874	0.0175883
JAG2_P264_F	JAG2	0.0558773	0.0541741	0.0234831	0.0189275	0.0320892	0.0414007	0.0238502	0.0284288	0.0222604	0.0215584	0.0278617	0.0312397	0.0290798	0.263366	0.0303147	0.353191	0.0341352	0.0313812	0.0428203	0.0406218	0.0437387	0.0376847	0.0262314	0.0305789	0.0389171	0.0231639	0.0299968	0.03548	0.0456566	0.0415485	0.0220504	0.0277095	0.0334199	0.0204976	0.0214126	0.0311616	0.0120158	0.0208597	0.0144077	0.0229098	0.0166883	0.0195078	0.0201588	0.0321706	0.0185067	0.0211407	0.0320892	0.0216859
JAK2_P772_R	JAK2	0.0548151	0.0744913	0.0280098	0.0338244	0.0418121	0.0436959	0.0475709	0.0362825	0.0398587	0.0273688	0.0349732	0.0544395	0.0407064	0.0565898	0.0354224	0.02594	0.0323607	0.0245766	0.0409397	0.0405626	0.0450056	0.0724934	0.0385927	0.0411505	0.0431899	0.046007	0.0392264	0.0413502	0.027997	0.0340661	0.0371424	0.0275676	0.0277657	0.0469671	0.0359103	0.0625394	0.0701322	0.0307037	0.0223868	0.0303521	0.0449885	0.0242307	0.0197635	0.0302672	0.0256451	0.0539308	0.0441654	0.0530528
JAK3_E64_F	JAK3	0.0673807	0.0857234	0.0336802	0.0194183	0.0291327	0.0412205	0.0261283	0.0292216	0.0251033	0.0241616	0.0359346	0.0427347	0.0263389	0.032624	0.0330889	0.0604164	0.0362255	0.034813	0.0482446	0.0389754	0.0454811	0.0445709	0.0336036	0.0400373	0.0408707	0.0343202	0.0485484	0.0368109	0.0990312	0.0373573	0.0365133	0.0292317	0.0618149	0.0320394	0.0206965	0.0324516	0.0282691	0.0377705	0.0286836	0.0331203	0.0200458	0.0278981	0.0275205	0.0462308	0.0252432	0.0264089	0.0279854	0.0180942
JAK3_P1075_R	JAK3	0.840218	0.861535	0.703237	0.806523	0.733872	0.786333	0.82748	0.893247	0.322633	0.877254	0.60719	0.334599	0.0989239	0.327022	0.698408	0.462336	0.461794	0.855464	0.320275	0.506831	0.832147	0.690349	0.0653412	0.308748	0.804764	0.138218	0.787611	0.3098	0.830913	0.084475	0.597267	0.534934	0.626809	0.529377	0.362222	0.911674	0.109636	0.188444	0.589733	0.126442	0.438841	0.265389	0.60526	0.675645	0.179969	0.356964	0.0424882	0.262313
JAK3_P156_R	JAK3	0.0370987	0.0484867	0.0128783	0.0103652	0.0327419	0.0326422	0.0221153	0.0206992	0.0198703	0.0187552	0.0223929	0.0388113	0.0235624	0.0282853	0.0462485	0.0443825	0.0398683	0.0252829	0.041923	0.0342207	0.0398711	0.038275	0.0465679	0.0355916	0.0318778	0.0335381	0.0335782	0.0256083	0.0268849	0.0357706	0.026336	0.0419431	0.0299208	0.0246031	0.0242174	0.0224173	0.0137853	0.0111426	0.0233084	0.0167234	0.0183177	0.0177455	0.0180338	0.0153513	0.0162302	0.0269046	0.0166084	0.0640533
JUNB_P1149_R	JUNB	0.0668079	0.0770123	0.04602	0.0396538	0.0649504	0.114847	0.0319005	0.0302569	0.0498446	0.0398537	0.04243	0.0446548	0.0372467	0.0386596	0.0349144	0.213783	0.0857407	0.099739	0.0947062	0.109735	0.107785	0.0852429	0.282089	0.101007	0.11283	0.0866789	0.0873239	0.081946	0.147129	0.113226	0.0892955	0.0936874	0.0991106	0.0671475	0.126217	0.0641564	0.0386081	0.0473384	0.0444003	0.0508669	0.0444135	0.0378363	0.0600046	0.0395537	0.0640619	0.0559348	0.0414182	0.0715818
KCNK4_E3_F	KCNK4	0.462484	0.468512	0.415849	0.255529	0.500683	0.388883	0.181803	0.365604	0.234738	0.3578	0.465573	0.544014	0.281272	0.736844	0.576246	0.761567	0.709726	0.832828	0.143534	0.837396	0.566383	0.706944	0.838298	0.19206	0.743409	0.172285	0.845463	0.128244	0.146769	0.139758	0.569	0.201883	0.65511	0.641243	0.438692	0.851575	0.0544305	0.188385	0.762238	0.553199	0.789352	0.758965	0.417994	0.155555	0.751266	0.378661	0.728009	0.356171
KCNK4_P171_R	KCNK4	0.39352	0.494639	0.525665	0.469542	0.532047	0.393613	0.275964	0.474134	0.356211	0.466936	0.336042	0.261799	0.0616912	0.23254	0.487809	0.755846	0.356747	0.379265	0.200167	0.447107	0.444437	0.398032	0.10281	0.355352	0.542939	0.197561	0.615764	0.193918	0.43102	0.163382	0.44138	0.229068	0.437064	0.187016	0.260398	0.46553	0.136332	0.267174	0.47108	0.13737	0.500843	0.425844	0.213814	0.241583	0.219185	0.300425	0.0734088	0.20492
KCNQ1_E349_R	KCNQ1	0.0709542	0.0713272	0.0328801	0.0297106	0.0466449	0.10706	0.034856	0.0365676	0.0566798	0.0617816	0.0484307	0.688518	0.760797	0.718032	0.258389	0.443932	0.695719	0.0554322	0.684991	0.469653	0.0548939	0.0674387	0.836449	0.0681687	0.780851	0.683909	0.148478	0.234322	0.16871	0.041238	0.044747	0.66623	0.783091	0.0335746	0.673926	0.050538	0.0255345	0.0358899	0.0403985	0.0355562	0.643254	0.613467	0.658766	0.0463095	0.0409882	0.461472	0.610847	0.108679
KCNQ1_P546_R	KCNQ1	0.187058	0.223292	0.13157	0.0816803	0.152185	0.179336	0.122288	0.127667	0.148467	0.108768	0.122358	0.625651	0.638029	0.657636	0.227522	0.8291	0.667429	0.546368	0.716208	0.527232	0.199553	0.204585	0.167681	0.497198	0.768611	0.479242	0.231841	0.540953	0.464349	0.178395	0.21587	0.648572	0.705699	0.100232	0.593386	0.117162	0.0914049	0.112164	0.112661	0.128883	0.672593	0.577424	0.677561	0.141297	0.123563	0.126518	0.136362	0.229388
KDR_E79_F	KDR	0.0808486	0.125356	0.0300596	0.0247663	0.0625399	0.0631953	0.0617117	0.0577411	0.0555276	0.0556174	0.531292	0.548347	0.814212	0.626228	0.20577	0.806649	0.647914	0.694847	0.696716	0.234799	0.301241	0.557175	0.917828	0.742007	0.677844	0.915351	0.620766	0.82401	0.794461	0.898242	0.363153	0.642716	0.348898	0.84285	0.46589	0.815072	0.928385	0.630987	0.383508	0.880481	0.63436	0.489037	0.702222	0.424774	0.628522	0.609735	0.918802	0.426169
KDR_P445_R	KDR	0.0740377	0.108149	0.027885	0.0334752	0.0215619	0.211001	0.0200807	0.0264299	0.0211047	0.0450405	0.066905	0.643179	0.843616	0.66706	0.223109	0.87674	0.703638	0.748789	0.734479	0.09421	0.341	0.178167	0.941885	0.836883	0.767554	0.929363	0.658941	0.847341	0.792855	0.92824	0.265076	0.69039	0.492835	0.854588	0.658472	0.851816	0.840879	0.614058	0.212977	0.783501	0.643463	0.551501	0.702859	0.0385668	0.695012	0.706672	0.865137	0.59751
KIAA0125_E29_F	KIAA0125	0.917323	0.92989	0.927853	0.93768	0.871968	0.952833	0.956681	0.948202	0.958616	0.867977	0.867881	0.804431	0.659989	0.770998	0.891372	0.802824	0.850857	0.889408	0.868912	0.899221	0.896338	0.878815	0.240406	0.734821	0.889277	0.904484	0.928523	0.863392	0.940572	0.92302	0.921099	0.87771	0.872035	0.499644	0.71243	0.802846	0.967054	0.904111	0.93028	0.779893	0.932093	0.810875	0.644301	0.896093	0.657141	0.708395	0.708383	0.815389
KIAA1804_P689_R	KIAA1804	0.100775	0.0758464	0.0441172	0.023398	0.0580131	0.0372629	0.0303968	0.0222764	0.0264426	0.0300383	0.0158919	0.0318757	0.0248599	0.0308851	0.0613586	0.0262772	0.0436954	0.0345014	0.0398652	0.0307869	0.0525524	0.587013	0.0407602	0.468616	0.430886	0.858143	0.0469396	0.821216	0.0384039	0.0473721	0.05701	0.0648203	0.293736	0.0659925	0.0415379	0.019405	0.0142627	0.0232146	0.0429818	0.0172064	0.338771	0.139672	0.0242467	0.0361789	0.0300775	0.0303087	0.0154137	0.0164992
KIT_P367_R	KIT	0.108903	0.0827275	0.0317448	0.0316382	0.0880931	0.0410877	0.101485	0.127637	0.0277427	0.0769872	0.0433633	0.510193	0.776541	0.609752	0.193777	0.729751	0.583982	0.700354	0.672845	0.0411276	0.16784	0.046082	0.898554	0.451602	0.5713	0.922824	0.0404374	0.827241	0.0559709	0.897371	0.0590924	0.538529	0.471424	0.780767	0.590148	0.0307352	0.814231	0.56745	0.335217	0.903749	0.521708	0.494297	0.17481	0.0337694	0.0773746	0.228884	0.906184	0.63036
KIT_P405_F	KIT	0.1064	0.100462	0.0469268	0.0548798	0.0568591	0.0643962	0.0659694	0.0989627	0.0607704	0.0654722	0.0547851	0.495807	0.734058	0.671436	0.205546	0.801861	0.39768	0.70885	0.717678	0.0847373	0.157919	0.0715105	0.91957	0.192804	0.239263	0.911177	0.0429459	0.766565	0.0700077	0.909339	0.078705	0.632746	0.50126	0.605749	0.517188	0.0454857	0.863275	0.602214	0.349608	0.834693	0.539332	0.515756	0.0645323	0.135465	0.0550083	0.215923	0.762614	0.324734
KLF5_E190_R	KLF5	0.100312	0.0754433	0.0272839	0.0379812	0.0451495	0.0646388	0.0372537	0.0348532	0.0630398	0.0583068	0.0435039	0.0309641	0.032266	0.462999	0.0292538	0.0234594	0.0546869	0.0547793	0.0390653	0.0538227	0.0490223	0.0460272	0.0359796	0.0470783	0.0400682	0.0573688	0.0386141	0.0337537	0.0616225	0.0366928	0.0497552	0.040477	0.0726729	0.599154	0.0327025	0.0567587	0.0628486	0.0398172	0.0649931	0.0507651	0.0319324	0.0518466	0.543619	0.0639096	0.0367678	0.0627998	0.0490232	0.232133
KLF5_P13_F	KLF5	0.156689	0.136083	0.0421267	0.0505887	0.060675	0.0799278	0.0622613	0.0466331	0.0719906	0.0833212	0.0510102	0.0576729	0.0415281	0.232826	0.0510993	0.0495768	0.0570801	0.0774961	0.0642167	0.0807012	0.0660039	0.0675768	0.061799	0.0490228	0.0630137	0.0523945	0.0601949	0.0374742	0.0854981	0.0534348	0.072661	0.062863	0.0910222	0.301487	0.0592228	0.113434	0.0856197	0.03297	0.0770306	0.100073	0.0622651	0.0771184	0.328374	0.0652837	0.0561921	0.0894459	0.0633501	0.0426696
KLK10_P268_R	KLK10	0.158305	0.110889	0.0576568	0.0425275	0.0564425	0.0546842	0.0395057	0.0456898	0.0362458	0.0463802	0.0430728	0.0444008	0.0395951	0.0422906	0.0484447	0.0588179	0.0731802	0.0541074	0.0733324	0.103463	0.125378	0.0830625	0.0713853	0.0478708	0.0849695	0.0735263	0.0885614	0.0710009	0.0767795	0.0817549	0.0805914	0.0782723	0.0922718	0.0337486	0.0310536	0.040969	0.0221581	0.0350787	0.0418704	0.0364054	0.0420034	0.0446353	0.0271547	0.0395298	0.0366943	0.0451448	0.0370476	0.0301334
KLK11_P103_R	KLK11	0.78502	0.75267	0.755679	0.81301	0.183968	0.222145	0.132599	0.149467	0.0673883	0.248916	0.559812	0.18134	0.213663	0.257095	0.532701	0.378557	0.508611	0.440466	0.242453	0.40461	0.685971	0.479002	0.100895	0.265919	0.287514	0.0904563	0.415391	0.276503	0.325723	0.120346	0.58601	0.237043	0.486186	0.136936	0.27168	0.125794	0.0355987	0.207461	0.480117	0.0826323	0.561677	0.285322	0.164858	0.166167	0.325608	0.399801	0.441695	0.204997
KLK11_P1290_F	KLK11	0.870858	0.901989	0.909781	0.921299	0.762797	0.856458	0.536574	0.818916	0.588842	0.775023	0.738284	0.518343	0.457358	0.383465	0.750774	0.657962	0.523721	0.886446	0.438737	0.599798	0.872681	0.845513	0.130331	0.477437	0.770427	0.563379	0.80515	0.423561	0.90327	0.874463	0.781116	0.766721	0.698739	0.894538	0.43381	0.581163	0.600646	0.432026	0.830886	0.127635	0.210643	0.661233	0.649069	0.568704	0.681207	0.536668	0.91666	0.477251
KRAS_E82_F	KRAS	0.513823	0.569136	0.504927	0.601361	0.509255	0.554224	0.44455	0.500852	0.388076	0.372792	0.364053	0.31275	0.331153	0.277313	0.348865	0.150117	0.373971	0.40303	0.409874	0.359507	0.500659	0.473582	0.545331	0.536474	0.360067	0.386821	0.535836	0.56888	0.798832	0.638281	0.405754	0.383635	0.414096	0.328319	0.262074	0.394475	0.352394	0.456213	0.349776	0.365053	0.206236	0.266643	0.234242	0.514569	0.410174	0.371914	0.38383	0.222179
KRAS_P651_F	KRAS	0.0969814	0.0834578	0.0224462	0.0150032	0.0291345	0.0437274	0.0165491	0.0196407	0.0216618	0.0293666	0.0225607	0.0287784	0.0255686	0.0247254	0.0473398	0.0328752	0.0477779	0.0531509	0.0586726	0.0565129	0.0768336	0.0595318	0.0325866	0.0475962	0.0449739	0.0402638	0.043461	0.0402609	0.0451037	0.066047	0.0812904	0.0509378	0.10147	0.0264711	0.0387807	0.0277178	0.0298923	0.0251985	0.0440887	0.0230009	0.0250339	0.0315098	0.0226659	0.0364907	0.0341751	0.0226852	0.0202056	0.0223857
KRT1_P798_R	KRT1	0.842358	0.802916	0.849776	0.871242	0.134653	0.232962	0.158169	0.1745	0.115811	0.263334	0.79734	0.378113	0.214132	0.337265	0.676416	0.282873	0.588599	0.537528	0.47277	0.445561	0.798095	0.638978	0.219273	0.513483	0.362036	0.36139	0.527997	0.36899	0.411227	0.248079	0.664227	0.47504	0.637564	0.280018	0.487548	0.246861	0.220411	0.507211	0.628804	0.228348	0.437956	0.494578	0.279541	0.320153	0.437404	0.6212	0.161134	0.38247
KRT13_P341_R	KRT13	0.921522	0.935555	0.932374	0.934283	0.918322	0.921289	0.917327	0.89783	0.886923	0.891984	0.886712	0.367114	0.100987	0.291856	0.78124	0.573241	0.902515	0.894415	0.415375	0.896131	0.919178	0.692848	0.0907587	0.450451	0.917779	0.406662	0.927126	0.321815	0.715626	0.166778	0.930928	0.399869	0.845442	0.213229	0.451445	0.172499	0.149018	0.827566	0.915868	0.154035	0.745816	0.86843	0.837078	0.252978	0.776828	0.888128	0.869636	0.351687
KRT13_P676_F	KRT13	0.683463	0.631084	0.717921	0.756956	0.74003	0.320267	0.647642	0.781748	0.361553	0.403871	0.453878	0.318683	0.13081	0.306767	0.682129	0.141752	0.351834	0.355703	0.268917	0.474325	0.571072	0.521056	0.0877326	0.300867	0.563971	0.14955	0.383903	0.261977	0.26306	0.136615	0.536268	0.30616	0.552983	0.129057	0.335777	0.126211	0.136557	0.294815	0.638672	0.10476	0.75159	0.28746	0.258172	0.190406	0.287079	0.306667	0.062979	0.347404
KRT5_E196_R	KRT5	0.932316	0.95614	0.970247	0.972725	0.891829	0.87017	0.93802	0.948121	0.890864	0.944053	0.966216	0.687981	0.954574	0.951806	0.946989	0.633632	0.819443	0.968716	0.488059	0.746086	0.891947	0.928306	0.116378	0.827496	0.969505	0.301666	0.968195	0.962563	0.936658	0.714858	0.907034	0.933106	0.80398	0.88707	0.731492	0.953745	0.240716	0.940369	0.852827	0.651692	0.96862	0.544623	0.499117	0.736756	0.78446	0.8463	0.964365	0.909972
KRT5_P308_F	KRT5	0.872728	0.893959	0.922305	0.937847	0.578961	0.754266	0.740965	0.854078	0.700552	0.818385	0.920289	0.586601	0.613779	0.53348	0.863236	0.231597	0.602938	0.830404	0.538799	0.686581	0.830217	0.785942	0.189915	0.624444	0.786734	0.355838	0.725723	0.452329	0.530824	0.43023	0.737635	0.775259	0.681504	0.640207	0.549067	0.772689	0.402491	0.696137	0.852081	0.349755	0.861598	0.781502	0.653596	0.571004	0.604323	0.749762	0.76339	0.537961
L1CAM_P148_R	L1CAM	0.0468563	0.0660111	0.067791	0.0109118	0.0228365	0.0243365	0.0128251	0.0311228	0.0163689	0.0165424	0.0216163	0.0971682	0.205037	0.075254	0.0441084	0.0245363	0.0213228	0.0228503	0.17051	0.0211445	0.0251774	0.0251768	0.0204529	0.0281538	0.0287797	0.0179471	0.0534214	0.0168411	0.0569936	0.0234739	0.017568	0.0170985	0.0196491	0.029385	0.027982	0.0262062	0.0136244	0.0253837	0.0118088	0.0144583	0.0152262	0.0126248	0.0186066	0.0184801	0.0158224	0.011657	0.011849	0.0179815
L1CAM_P19_F	L1CAM	0.445432	0.561339	0.470868	0.0491294	0.0532692	0.624854	0.0958736	0.557254	0.461891	0.126466	0.324493	0.812229	0.935065	0.741189	0.679814	0.820858	0.813827	0.749296	0.887653	0.0565302	0.678279	0.139841	0.872838	0.370629	0.856608	0.364687	0.776612	0.0454608	0.87259	0.918766	0.846644	0.919875	0.63356	0.860258	0.840357	0.888722	0.673817	0.751066	0.159282	0.898709	0.795267	0.574183	0.682106	0.230427	0.729255	0.070862	0.91836	0.287367
LAMB1_E144_R	LAMB1	0.115426	0.139189	0.0394974	0.0828955	0.0640454	0.0858701	0.0391501	0.0562927	0.0608933	0.0756379	0.228183	0.283306	0.385661	0.287276	0.131006	0.308881	0.361712	0.377231	0.409495	0.395772	0.168205	0.0993916	0.584578	0.365183	0.3287	0.394895	0.321867	0.113979	0.0606944	0.550552	0.0980343	0.304154	0.340121	0.161978	0.292849	0.0577565	0.0847029	0.277938	0.11374	0.439235	0.2713	0.268572	0.452456	0.0559282	0.186585	0.460877	0.0691138	0.171077
LAMC1_E466_R	LAMC1	0.0594917	0.0390868	0.0154101	0.0102858	0.0164553	0.0204886	0.0119723	0.0169484	0.0188287	0.0159646	0.0119908	0.0194517	0.0189182	0.0183431	0.0209755	0.017552	0.0191984	0.0257662	0.0211092	0.0202104	0.0201819	0.0262569	0.0174897	0.0195149	0.0240382	0.0181819	0.0161097	0.0218039	0.0304529	0.013257	0.0258964	0.0175525	0.528147	0.0150588	0.0178358	0.0206696	0.0107303	0.794366	0.0144176	0.0177871	0.493072	0.0126579	0.016146	0.0169332	0.02022	0.0167324	0.0131135	0.0249665
LAMC1_P808_F	LAMC1	0.155179	0.0846746	0.0344556	0.019995	0.0452939	0.0594134	0.0576199	0.0591428	0.0688167	0.0604771	0.0447302	0.0732811	0.0633686	0.0962625	0.124618	0.0862394	0.0819946	0.0526911	0.0964812	0.120605	0.0665082	0.0631353	0.0920764	0.0680921	0.0959232	0.0680313	0.0789868	0.0621251	0.0731313	0.0490779	0.0796662	0.0639567	0.0761869	0.0486448	0.0730516	0.0549879	0.0515933	0.734064	0.0850262	0.0433532	0.542319	0.0563524	0.0619996	0.037988	0.0626697	0.0590359	0.0438418	0.0799887
LAT_E46_F	LAT	0.288923	0.242899	0.0252171	0.0236356	0.0976972	0.0900589	0.0582264	0.107201	0.0666771	0.0394296	0.0993357	0.144451	0.048557	0.123948	0.2814	0.105557	0.182417	0.136036	0.136823	0.133994	0.185339	0.159773	0.11516	0.1764	0.187067	0.104524	0.167896	0.107629	0.0849447	0.125501	0.225568	0.209847	0.118369	0.0941363	0.0933547	0.0738469	0.0797432	0.107875	0.163795	0.101623	0.527222	0.251147	0.162403	0.324981	0.10388	0.10812	0.0918174	0.0722406
LCK_E28_F	LCK	0.57221	0.549738	0.810547	0.871559	0.387375	0.31643	0.43091	0.398518	0.551899	0.554532	0.735732	0.431795	0.260877	0.343365	0.603422	0.168562	0.453197	0.510989	0.566891	0.478995	0.607095	0.5177	0.122566	0.388866	0.423892	0.228996	0.633725	0.297649	0.423583	0.187035	0.600497	0.481405	0.603438	0.263972	0.380568	0.249625	0.18773	0.364176	0.516936	0.172433	0.628294	0.261346	0.23292	0.410344	0.444457	0.481155	0.316085	0.326647
LCN2_P141_R	LCN2	0.927304	0.946966	0.828294	0.74612	0.801526	0.904602	0.907876	0.906873	0.552978	0.866134	0.789193	0.770983	0.303554	0.816501	0.927222	0.763739	0.679483	0.850753	0.580023	0.943648	0.940757	0.918045	0.212103	0.715138	0.815328	0.424701	0.909748	0.524368	0.702168	0.674273	0.896494	0.883235	0.856757	0.822358	0.702568	0.864801	0.268549	0.864435	0.916149	0.77193	0.944668	0.921547	0.520601	0.810473	0.582187	0.747025	0.772038	0.617542
LCN2_P86_R	LCN2	0.914063	0.941784	0.710478	0.554191	0.947066	0.950689	0.953983	0.950629	0.933041	0.95067	0.674211	0.926472	0.631752	0.723691	0.92156	0.92538	0.925892	0.856599	0.395624	0.938578	0.941227	0.938945	0.0778079	0.799864	0.932295	0.26865	0.941412	0.294901	0.952106	0.794351	0.899712	0.821318	0.779279	0.916154	0.681994	0.949348	0.143456	0.940005	0.920763	0.815459	0.897024	0.90193	0.925885	0.762618	0.723	0.928611	0.804353	0.768007
LEFTY2_P561_F	LEFTY2	0.681025	0.654814	0.467243	0.538473	0.427885	0.735601	0.677279	0.363984	0.667424	0.568212	0.259845	0.103046	0.0462476	0.0572261	0.234227	0.389079	0.13819	0.130598	0.0796853	0.558135	0.50496	0.187528	0.0405716	0.130375	0.303987	0.217732	0.57898	0.102766	0.215089	0.166593	0.329992	0.391742	0.189999	0.1192	0.204474	0.174568	0.0242001	0.179709	0.401431	0.0525602	0.442228	0.289802	0.0476016	0.210036	0.263145	0.146232	0.0451662	0.116612
LEFTY2_P719_F	LEFTY2	0.898083	0.911753	0.93604	0.933025	0.934236	0.852555	0.938456	0.83646	0.932382	0.919009	0.835945	0.445506	0.114684	0.282691	0.845939	0.180485	0.688455	0.665223	0.381999	0.930405	0.91347	0.690896	0.0688079	0.470902	0.834569	0.665828	0.54183	0.385077	0.671882	0.206759	0.77991	0.855567	0.659268	0.375212	0.598694	0.196278	0.208338	0.494352	0.865407	0.219003	0.688205	0.846093	0.242868	0.619487	0.868023	0.524525	0.45952	0.498322
LIF_E208_F	LIF	0.052945	0.0487589	0.0124882	0.0195476	0.027607	0.0289143	0.0145807	0.0169239	0.0151426	0.0171198	0.0210319	0.0262392	0.0226987	0.023734	0.0178477	0.305222	0.0364132	0.0251572	0.0473037	0.0338112	0.0311332	0.0400588	0.0540475	0.0454529	0.0402614	0.0582765	0.0303439	0.034567	0.0289572	0.0562237	0.0336815	0.0346996	0.0322302	0.023762	0.0192452	0.0188406	0.0102869	0.374425	0.0151632	0.013377	0.732105	0.0132029	0.0152675	0.0148447	0.0142181	0.0143653	0.0197805	0.0126208
LIF_P383_R	LIF	0.386977	0.26428	0.246899	0.250388	0.215259	0.362952	0.422968	0.269795	0.0474274	0.284691	0.183154	0.0804851	0.0544838	0.0637339	0.164106	0.0549973	0.0911708	0.150139	0.117149	0.368647	0.365929	0.104065	0.0515901	0.108738	0.306282	0.0507857	0.13471	0.114516	0.126663	0.0547835	0.177572	0.067092	0.183642	0.0467296	0.110384	0.044493	0.0787464	0.0732189	0.15614	0.0750511	0.142738	0.165304	0.0998917	0.158423	0.311206	0.156918	0.0415517	0.106171
LIG3_P622_R	LIG3	0.793725	0.750407	0.72492	0.757223	0.88025	0.72121	0.7218	0.766414	0.775426	0.608248	0.486498	0.337258	0.0876302	0.231722	0.632354	0.0805127	0.351562	0.554533	0.290391	0.45794	0.623113	0.626918	0.0509663	0.342272	0.277225	0.102439	0.398009	0.223918	0.260989	0.636521	0.557995	0.210228	0.623071	0.292283	0.375076	0.106281	0.088188	0.291217	0.539986	0.0982358	0.194306	0.182137	0.571986	0.252842	0.20478	0.291143	0.0436337	0.260439
LIG4_P194_F	LIG4	0.0515859	0.0429085	0.0129977	0.011061	0.023333	0.0272184	0.0193817	0.0180324	0.0191878	0.0147859	0.017834	0.0237737	0.0218029	0.0224583	0.0201578	0.0197176	0.0276847	0.0260448	0.0298533	0.02725	0.023565	0.0256384	0.0193408	0.0235573	0.0270694	0.0236485	0.0236653	0.0209806	0.0236407	0.0222676	0.0269824	0.02183	0.0261176	0.0172922	0.0238459	0.0199832	0.0323564	0.0173555	0.0161506	0.0159622	0.0171621	0.0176638	0.0199902	0.014672	0.0232904	0.0155793	0.014719	0.0258817
LIMK1_P709_R	LIMK1	0.909769	0.936135	0.940799	0.933679	0.939943	0.945239	0.95134	0.946812	0.942942	0.92203	0.937408	0.420618	0.0979079	0.789288	0.863719	0.91227	0.879129	0.923023	0.372326	0.927269	0.887027	0.878656	0.523502	0.66768	0.919728	0.782052	0.927233	0.580581	0.914953	0.894123	0.862018	0.629374	0.839646	0.71762	0.367306	0.908085	0.706436	0.329866	0.776837	0.437632	0.862455	0.887652	0.880514	0.924676	0.934816	0.503644	0.910836	0.554951
LMO1_E265_R	LMO1	0.149986	0.126036	0.0828568	0.0478437	0.030727	0.0605686	0.022692	0.0312651	0.032148	0.0325856	0.0497991	0.676704	0.920246	0.735867	0.400331	0.874052	0.635653	0.0727671	0.109864	0.711283	0.559817	0.0714156	0.93514	0.0943183	0.45954	0.125216	0.0783573	0.0606512	0.0671653	0.0438757	0.12876	0.0358989	0.103155	0.0448013	0.691888	0.0299885	0.0237601	0.728622	0.118093	0.0346655	0.770604	0.0536015	0.129537	0.040115	0.0527041	0.489353	0.0233237	0.0598674
LMO1_P169_F	LMO1	0.0451991	0.0417651	0.0165195	0.025451	0.0214245	0.0271282	0.0178944	0.0162628	0.018274	0.019965	0.0159262	0.019577	0.0169395	0.0214575	0.0210577	0.0252238	0.0284577	0.0316013	0.0316756	0.0312907	0.0312122	0.0308495	0.0242666	0.0301171	0.0297819	0.0240576	0.0284848	0.0249476	0.0328438	0.0289808	0.0322859	0.027712	0.0276833	0.018489	0.0184663	0.0197647	0.0170697	0.0205312	0.0182402	0.0187324	0.0238572	0.0205046	0.0184124	0.0218721	0.021944	0.0186575	0.0152853	0.0165318
LMO2_E148_F	LMO2	0.566377	0.649996	0.500244	0.401411	0.0960182	0.342639	0.822835	0.639174	0.298163	0.870885	0.113483	0.354749	0.120726	0.30724	0.802141	0.239986	0.410801	0.524915	0.868734	0.543515	0.517973	0.641864	0.0402654	0.440655	0.348837	0.779346	0.616821	0.309461	0.268737	0.774965	0.440467	0.935282	0.634341	0.613003	0.651076	0.9395	0.759852	0.331431	0.771535	0.886012	0.286886	0.278247	0.213908	0.922057	0.613824	0.319093	0.0707804	0.797218
LMO2_P794_R	LMO2	0.71098	0.686443	0.507001	0.400452	0.620397	0.782349	0.642239	0.527045	0.949725	0.870506	0.802615	0.345923	0.85929	0.507663	0.76795	0.306801	0.25911	0.362879	0.801591	0.33493	0.439068	0.861477	0.0374117	0.351658	0.298608	0.242971	0.650665	0.290639	0.214599	0.488882	0.418398	0.917954	0.576241	0.948811	0.468625	0.948707	0.112307	0.27861	0.678834	0.275153	0.18513	0.263175	0.170674	0.869024	0.72534	0.367037	0.062032	0.602233
LMTK2_P1034_F	LMTK2	0.540635	0.634808	0.594479	0.641141	0.567257	0.563392	0.509456	0.448261	0.464156	0.440644	0.472341	0.247869	0.0773545	0.34524	0.447931	0.465676	0.347311	0.411381	0.436059	0.574586	0.536999	0.618024	0.292376	0.374344	0.354647	0.289804	0.576936	0.346669	0.442196	0.550211	0.571367	0.614747	0.547562	0.303332	0.199558	0.526083	0.378767	0.205884	0.481361	0.109705	0.45711	0.387982	0.148641	0.513759	0.591484	0.203256	0.428949	0.406204
LOX_P313_R	LOX	0.161725	0.206341	0.122527	0.0479021	0.233992	0.100352	0.317609	0.0525364	0.118324	0.194982	0.625483	0.815627	0.892392	0.817201	0.51274	0.918691	0.877858	0.856851	0.890985	0.644618	0.50539	0.847444	0.934218	0.910307	0.61007	0.197536	0.700687	0.858862	0.0717384	0.91133	0.50849	0.731959	0.62334	0.557306	0.765069	0.103984	0.802646	0.819645	0.507738	0.884265	0.726306	0.802395	0.894779	0.0342607	0.743666	0.757376	0.7819	0.214094
LOX_P71_F	LOX	0.109332	0.0856384	0.0356855	0.0302217	0.0319974	0.184297	0.0206227	0.0598039	0.0293416	0.075309	0.0494769	0.694242	0.908523	0.746577	0.330977	0.908936	0.689545	0.805717	0.867451	0.557203	0.541636	0.106032	0.960381	0.688592	0.854672	0.108506	0.263916	0.231339	0.0345868	0.903605	0.0753346	0.0628692	0.811897	0.24628	0.722946	0.592466	0.727698	0.809872	0.270877	0.956402	0.72677	0.789725	0.884794	0.0202415	0.175952	0.79578	0.0285401	0.442935
LRP2_E20_F	LRP2	0.059948	0.0619133	0.0205537	0.0208526	0.0267169	0.0379885	0.0160231	0.0204576	0.0202179	0.0213128	0.0186071	0.384294	0.236448	0.462884	0.0453965	0.737896	0.429459	0.211605	0.521554	0.180142	0.16253	0.0442114	0.870682	0.0381982	0.24169	0.801211	0.0340474	0.311643	0.0616014	0.0391375	0.207771	0.584519	0.217215	0.609572	0.395083	0.0203611	0.0323854	0.36271	0.0959931	0.460075	0.102647	0.0273367	0.326241	0.0211586	0.0237706	0.335258	0.169692	0.403397
LRRC32_E157_F	LRRC32	0.923576	0.909992	0.963524	0.966683	0.872354	0.219558	0.89867	0.550358	0.652772	0.825079	0.879173	0.785883	0.389628	0.709868	0.936357	0.425484	0.780305	0.85175	0.744394	0.847629	0.918005	0.865349	0.429876	0.792116	0.723461	0.564349	0.821554	0.714236	0.807421	0.437938	0.839511	0.726097	0.803528	0.529686	0.76922	0.522717	0.459405	0.780731	0.9051	0.451558	0.743421	0.791434	0.637341	0.91017	0.748127	0.849985	0.274129	0.781512
LRRC32_P865_R	LRRC32	0.0507338	0.0400044	0.0176619	0.0133892	0.0232932	0.0277221	0.0193444	0.0167283	0.0199691	0.0160659	0.025443	0.0517093	0.0372747	0.0494408	0.0218999	0.0291726	0.0442044	0.0745519	0.0534169	0.0415692	0.0343426	0.0243449	0.0500118	0.0258673	0.0420161	0.0370572	0.0328209	0.0468483	0.0949509	0.0415247	0.0274028	0.040233	0.0258464	0.0347713	0.0296449	0.0391795	0.0501057	0.0538995	0.0194017	0.0327165	0.0304071	0.0291665	0.0371526	0.0299996	0.0317081	0.0230156	0.0317651	0.020287
LRRK1_P39_F	LRRK1	0.901493	0.932594	0.940185	0.941629	0.939038	0.934204	0.950859	0.951388	0.938419	0.920747	0.946746	0.909841	0.917389	0.91581	0.928174	0.904795	0.901938	0.883995	0.886462	0.892798	0.896811	0.915982	0.89636	0.916518	0.890991	0.901847	0.904228	0.914132	0.895958	0.884814	0.928392	0.90394	0.882629	0.916344	0.915403	0.925013	0.94282	0.915762	0.942949	0.93258	0.90355	0.88608	0.903802	0.951188	0.917125	0.949193	0.923567	0.837153
LRRK1_P834_F	LRRK1	0.79457	0.77172	0.730881	0.736924	0.877226	0.890548	0.904558	0.902969	0.663609	0.803387	0.795335	0.450109	0.118223	0.702085	0.499882	0.416238	0.485811	0.333186	0.433311	0.314988	0.675142	0.546134	0.0867059	0.286865	0.196611	0.370083	0.540078	0.292185	0.203522	0.465454	0.563383	0.341574	0.726795	0.365203	0.393167	0.802102	0.219091	0.369301	0.404317	0.206252	0.644844	0.377986	0.478281	0.189813	0.778478	0.474617	0.779823	0.285201
LTA_E28_R	LTA	0.12023	0.139083	0.596386	0.711463	0.0308868	0.0357605	0.0298972	0.0347493	0.0251101	0.0186257	0.283101	0.14318	0.0920091	0.0800585	0.308827	0.0752445	0.18994	0.225437	0.0580634	0.177192	0.13601	0.0712728	0.0792421	0.0636035	0.0636889	0.0566797	0.102764	0.0734611	0.0837417	0.0753763	0.0700111	0.135919	0.157946	0.0241066	0.0487777	0.0404031	0.0480997	0.0758466	0.172294	0.0432731	0.63737	0.0972873	0.0803414	0.0942873	0.0574907	0.119646	0.0430113	0.118728
LTA_P214_R	LTA	0.161974	0.202274	0.666877	0.751696	0.032886	0.0404124	0.0226097	0.0300447	0.0258102	0.0282159	0.660829	0.303878	0.118322	0.211473	0.420011	0.0734619	0.298916	0.370537	0.179203	0.258877	0.242418	0.289327	0.0844756	0.188155	0.198784	0.129656	0.317243	0.147715	0.172265	0.125361	0.306278	0.171397	0.276689	0.0785401	0.154402	0.0932881	0.111029	0.136629	0.365016	0.104785	0.741872	0.192365	0.141376	0.110192	0.146487	0.22101	0.0746798	0.187789
LTB4R_E64_R	LTB4R	0.398217	0.44695	0.185783	0.182102	0.156135	0.33295	0.211633	0.179498	0.192519	0.165642	0.784434	0.235465	0.166025	0.829268	0.506103	0.900761	0.237862	0.521319	0.238153	0.612024	0.437334	0.35823	0.122552	0.268634	0.886439	0.183923	0.872455	0.173863	0.512294	0.761119	0.39164	0.431685	0.64002	0.378039	0.248313	0.686294	0.186125	0.400062	0.310319	0.205652	0.594743	0.185562	0.235364	0.712983	0.240604	0.210193	0.130062	0.206208
LTB4R_P163_F	LTB4R	0.765129	0.784671	0.218311	0.223458	0.0890295	0.503621	0.659143	0.467478	0.791398	0.459767	0.830592	0.452831	0.267215	0.37425	0.746755	0.933046	0.495924	0.829246	0.354622	0.921385	0.797871	0.623832	0.0907744	0.422665	0.921898	0.594276	0.915951	0.298585	0.932531	0.923196	0.726076	0.893892	0.66704	0.812933	0.533685	0.190989	0.170332	0.832735	0.735395	0.459464	0.879308	0.636498	0.645235	0.920726	0.361303	0.596621	0.0840886	0.451961
LY6G6E_P45_R	LY6G6E	0.906508	0.929798	0.934527	0.949891	0.84326	0.893802	0.881684	0.888178	0.619105	0.846521	0.809542	0.496359	0.853571	0.841342	0.814584	0.0970561	0.362402	0.613734	0.417597	0.890222	0.894152	0.920711	0.0593604	0.655664	0.630284	0.63899	0.398261	0.230309	0.879785	0.563235	0.926884	0.896171	0.649653	0.666219	0.437099	0.898341	0.945348	0.513065	0.809989	0.0892746	0.573137	0.848096	0.525594	0.818014	0.780238	0.302761	0.879794	0.861752
LYN_E353_F	LYN	0.223028	0.141386	0.0716493	0.0681367	0.112492	0.127167	0.116371	0.121712	0.145201	0.134342	0.114282	0.092534	0.0750178	0.0977168	0.148476	0.0724781	0.111502	0.224158	0.102354	0.161718	0.156461	0.152151	0.141076	0.137519	0.106428	0.0756522	0.0825321	0.113571	0.123153	0.12112	0.140947	0.128325	0.151852	0.0910442	0.126834	0.0835583	0.115145	0.0707389	0.10722	0.0996319	0.0820413	0.0731705	0.0572859	0.185334	0.115878	0.134882	0.0918603	0.217908
LYN_P241_F	LYN	0.0917024	0.0616747	0.0276641	0.0245067	0.0353334	0.0391185	0.0209122	0.0269922	0.0296647	0.0284364	0.0369257	0.085111	0.107145	0.0979998	0.0815322	0.16254	0.17656	0.0922872	0.20587	0.0564222	0.165685	0.14755	0.320599	0.341809	0.158662	0.177423	0.141343	0.191851	0.0436505	0.379624	0.0744829	0.239592	0.268159	0.150146	0.102915	0.0379506	0.109217	0.106966	0.0868019	0.128674	0.118506	0.0912445	0.0872627	0.0343036	0.181063	0.0900172	0.079944	0.118038
MAD2L1_E93_F	MAD2L1	0.801554	0.771711	0.792879	0.836197	0.835223	0.819497	0.850405	0.84257	0.831328	0.790366	0.79301	0.742582	0.745899	0.728789	0.76032	0.60276	0.748257	0.773506	0.732619	0.797594	0.751196	0.786276	0.681894	0.788572	0.734916	0.683222	0.746792	0.840539	0.816794	0.65556	0.839036	0.800019	0.852567	0.675126	0.670001	0.818887	0.761803	0.682713	0.644223	0.721113	0.66764	0.549795	0.7087	0.847953	0.70709	0.804188	0.815902	0.56204
MAF_E77_R	MAF	0.0875353	0.109364	0.0238406	0.0444091	0.0430716	0.0702831	0.035191	0.0425885	0.0463595	0.0453092	0.0603077	0.138361	0.493177	0.114141	0.0475587	0.358197	0.0500242	0.0433228	0.197958	0.054836	0.057373	0.0725004	0.626137	0.0547667	0.0680828	0.227493	0.0518437	0.377363	0.0337984	0.0444214	0.0363069	0.35115	0.091128	0.0691993	0.0600918	0.0334163	0.0246495	0.377994	0.130294	0.0351621	0.243155	0.0265941	0.0142645	0.041913	0.0728558	0.0492627	0.0486106	0.166386
MAF_P826_R	MAF	0.110995	0.149796	0.0275046	0.0309827	0.410051	0.0921075	0.520461	0.0401233	0.87536	0.039275	0.0332942	0.849543	0.96155	0.882311	0.492907	0.950594	0.790134	0.0250091	0.915874	0.707742	0.466342	0.911122	0.972503	0.905875	0.78398	0.963317	0.100337	0.970811	0.193665	0.524401	0.118441	0.934267	0.807537	0.950669	0.904667	0.803771	0.967502	0.866958	0.769693	0.961001	0.894591	0.825942	0.898117	0.0907185	0.790899	0.943554	0.332954	0.671632
MAGEA1_E113_R	MAGEA1	0.854649	0.900976	0.922842	0.907785	0.817488	0.867601	0.883216	0.874318	0.860744	0.769538	0.852522	0.914579	0.904583	0.809397	0.90647	0.897523	0.921291	0.937882	0.928058	0.727399	0.86011	0.921807	0.916172	0.921725	0.930964	0.858772	0.910998	0.944929	0.929703	0.927139	0.934368	0.937037	0.758596	0.913288	0.847303	0.884144	0.659364	0.820378	0.864605	0.875021	0.627242	0.847981	0.737263	0.850434	0.875396	0.888806	0.552206	0.797089
MAGEA1_P926_F	MAGEA1	0.918942	0.940097	0.944039	0.948373	0.920369	0.945088	0.934113	0.943721	0.930015	0.908023	0.88164	0.941926	0.722083	0.924644	0.925772	0.889384	0.647265	0.917898	0.765335	0.835836	0.925325	0.912373	0.879609	0.91649	0.913445	0.897405	0.929385	0.934174	0.868207	0.910906	0.872428	0.906774	0.900299	0.895197	0.923017	0.933156	0.933814	0.866584	0.722006	0.897366	0.770498	0.450365	0.928706	0.899936	0.909273	0.940648	0.922534	0.590639
MAGEC3_E307_F	MAGEC3	0.800121	0.811436	0.794658	0.784463	0.482892	0.546485	0.533001	0.643777	0.385732	0.386107	0.646116	0.451637	0.385597	0.320946	0.637707	0.395998	0.586996	0.578411	0.536627	0.542674	0.758961	0.667034	0.195664	0.631061	0.491588	0.442429	0.789722	0.3738	0.697357	0.392311	0.66152	0.483118	0.588473	0.453111	0.390643	0.372919	0.273681	0.583561	0.737034	0.285036	0.275238	0.394511	0.335652	0.407697	0.604786	0.6061	0.277897	0.267482
MAGEC3_P903_F	MAGEC3	0.61254	0.646593	0.681992	0.596036	0.33706	0.410691	0.46878	0.52591	0.393797	0.426633	0.251641	0.484529	0.638054	0.517413	0.659384	0.107488	0.559329	0.560224	0.581564	0.207964	0.62426	0.280617	0.66177	0.168078	0.625002	0.324157	0.553688	0.593892	0.719054	0.666546	0.172999	0.61993	0.321963	0.55703	0.214849	0.622525	0.714072	0.350373	0.640111	0.59998	0.0463672	0.112409	0.108174	0.237421	0.495155	0.18491	0.49362	0.232627
MAGEL2_E166_R	MAGEL2	0.838874	0.859262	0.809702	0.786949	0.826237	0.847769	0.809609	0.793226	0.837511	0.784601	0.665843	0.787506	0.854306	0.790543	0.802946	0.825684	0.887916	0.874121	0.86557	0.829317	0.853615	0.866363	0.855907	0.853977	0.837346	0.807877	0.83728	0.854446	0.832395	0.792988	0.877112	0.876932	0.762918	0.807744	0.696381	0.788388	0.7853	0.786234	0.850747	0.819822	0.612331	0.537319	0.82353	0.88396	0.807512	0.872897	0.788774	0.533575
MAGEL2_P170_R	MAGEL2	0.861159	0.904359	0.927462	0.904397	0.909456	0.904526	0.874904	0.851534	0.625673	0.880425	0.852344	0.909393	0.886904	0.902994	0.896596	0.933446	0.92824	0.919723	0.916196	0.877812	0.91886	0.911609	0.923334	0.929693	0.929496	0.829653	0.921803	0.934432	0.908106	0.925082	0.834081	0.924495	0.86045	0.902931	0.870049	0.886764	0.927685	0.8917	0.885284	0.695153	0.884534	0.815722	0.869659	0.896528	0.92414	0.945688	0.901103	0.783441
MALT1_P406_R	MALT1	0.129854	0.103018	0.0502744	0.0662881	0.043182	0.0518122	0.0406308	0.0396196	0.0369619	0.0509303	0.0396268	0.0445828	0.0282761	0.0370591	0.0470987	0.0339497	0.0380654	0.0352035	0.0419567	0.0382898	0.0445423	0.0354075	0.0224198	0.0333519	0.0359043	0.0252469	0.0397597	0.0210094	0.0212713	0.0270165	0.0452016	0.0306341	0.030224	0.0275138	0.0400031	0.0482204	0.0165844	0.052738	0.0164114	0.0248429	0.0265496	0.0256552	0.020498	0.0229972	0.0714702	0.0473267	0.0221921	0.0489832
MAP2K6_E297_F	MAP2K6	0.122146	0.046922	0.0459229	0.0329351	0.0278478	0.0365621	0.0325966	0.0366544	0.0230869	0.0498786	0.0450914	0.0439531	0.056127	0.0421694	0.0456167	0.0578209	0.044081	0.0562461	0.0484056	0.0701548	0.083194	0.0655611	0.0521417	0.0385246	0.0381202	0.0327204	0.0573831	0.0303434	0.0436642	0.0189922	0.0362179	0.0372939	0.0809904	0.0629606	0.138825	0.0425481	0.0556363	0.0475658	0.0617288	0.0239605	0.0795682	0.0359958	0.0494788	0.0232416	0.087949	0.0937616	0.0481107	0.0335243
MAP2K6_P297_R	MAP2K6	0.225171	0.195755	0.143078	0.159152	0.187365	0.715167	0.422901	0.269315	0.48572	0.327283	0.0761425	0.0731829	0.0851802	0.546627	0.145642	0.75402	0.0709529	0.23546	0.0743831	0.10871	0.146077	0.116154	0.0801233	0.45432	0.0704729	0.0533172	0.106254	0.0615924	0.108248	0.14762	0.108355	0.0696174	0.468055	0.0683954	0.0717983	0.0832053	0.0369439	0.051638	0.111215	0.0344086	0.099224	0.0889405	0.136009	0.0515894	0.0828255	0.137336	0.0391963	0.0468477
MAP3K1_E81_F	MAP3K1	0.191071	0.118844	0.056483	0.133677	0.093665	0.123543	0.0642825	0.0408685	0.081658	0.09981	0.0356811	0.0567723	0.0573769	0.0778039	0.100263	0.0577413	0.0589699	0.0509784	0.0729058	0.0782658	0.0792848	0.0798988	0.0527707	0.105895	0.0436138	0.0662692	0.0579828	0.060908	0.0249182	0.0626384	0.140319	0.139867	0.100285	0.104713	0.0985299	0.089255	0.105795	0.0405678	0.0722503	0.0376705	0.107489	0.0645042	0.0553012	0.0565503	0.114235	0.0491247	0.0510372	0.31636
MAP3K1_P7_F	MAP3K1	0.109795	0.0859975	0.0346491	0.034176	0.0491718	0.0557471	0.0281324	0.0341214	0.0402251	0.0359689	0.0957422	0.0517879	0.0392934	0.0513653	0.0764818	0.0583776	0.101964	0.0434152	0.094024	0.0763786	0.0952552	0.0643674	0.0690296	0.0878885	0.0520752	0.0387472	0.0718368	0.0689546	0.074103	0.063029	0.0536218	0.129626	0.0723295	0.0530412	0.0511187	0.0356957	0.033357	0.0474868	0.0419804	0.028578	0.0522589	0.0411794	0.034117	0.0244552	0.0407993	0.0378974	0.0348245	0.0707036
MAP3K8_P1036_F	MAP3K8	0.89715	0.891733	0.804492	0.773423	0.919675	0.87469	0.706809	0.708441	0.806622	0.830922	0.296502	0.338221	0.14512	0.444382	0.812735	0.937905	0.422704	0.58608	0.375335	0.546236	0.8731	0.713299	0.0460891	0.370958	0.345607	0.130926	0.922229	0.273934	0.313025	0.213752	0.754631	0.474688	0.753401	0.22515	0.580672	0.732323	0.146928	0.427099	0.814857	0.29216	0.29542	0.303242	0.30519	0.328608	0.577488	0.432916	0.67515	0.22879
MAP3K9_E17_R	MAP3K9	0.0767759	0.0799105	0.0369859	0.0329121	0.0319624	0.0633798	0.0262032	0.0364619	0.031145	0.0305111	0.0475131	0.0399292	0.0405233	0.0360618	0.0436074	0.0526838	0.048519	0.0420379	0.0512316	0.0358079	0.0328003	0.0362243	0.0262188	0.0339595	0.0329124	0.0292941	0.0332761	0.0360394	0.0711049	0.0320636	0.0289341	0.0325913	0.0298086	0.0415541	0.0378376	0.0491752	0.0278417	0.0393885	0.0292909	0.057318	0.0355968	0.0883787	0.0436433	0.111816	0.0328539	0.0312232	0.0226887	0.379789
MAPK10_E26_F	MAPK10	0.887118	0.905488	0.936449	0.921937	0.917464	0.915319	0.916094	0.927495	0.921408	0.932906	0.796362	0.890834	0.895626	0.854638	0.876042	0.90522	0.758533	0.856435	0.908081	0.791205	0.897669	0.919695	0.921611	0.884159	0.884812	0.90504	0.494889	0.865351	0.926932	0.899715	0.895969	0.869961	0.564512	0.900022	0.854643	0.919151	0.891234	0.848522	0.876618	0.92353	0.822701	0.809241	0.867127	0.920266	0.888754	0.917121	0.905565	0.624198
MAPK12_E165_R	MAPK12	0.0537214	0.0631079	0.0229663	0.0218178	0.0269233	0.0389422	0.07577	0.0607041	0.042672	0.0521373	0.0391312	0.0503314	0.0382283	0.0442042	0.034598	0.0731572	0.059758	0.129576	0.0476303	0.0520424	0.0393355	0.0504899	0.0632053	0.0404234	0.0609847	0.0778387	0.0415476	0.0543267	0.228842	0.0268726	0.0496646	0.0417336	0.0871021	0.0624893	0.0492508	0.105362	0.052527	0.0630743	0.0167877	0.0814288	0.0542188	0.0411333	0.0561111	0.0680049	0.0629977	0.0678973	0.0455452	0.0293926
MAPK12_P416_F	MAPK12	0.117339	0.0805932	0.0503222	0.0225524	0.0278772	0.0398952	0.0488524	0.0248476	0.0232638	0.0576572	0.034679	0.041336	0.0157166	0.0796102	0.0695661	0.0243518	0.0529463	0.050528	0.0332493	0.0689796	0.067148	0.0614338	0.0263717	0.059619	0.0492318	0.0282798	0.0990138	0.0360866	0.0447476	0.0312558	0.061767	0.0310539	0.0492946	0.0214297	0.0259418	0.0198591	0.0163935	0.0263769	0.0335681	0.0334634	0.022378	0.0224564	0.0217187	0.0319372	0.0502107	0.0255243	0.0136828	0.0238782
[truncated: 651 more rows]
[truncated: 35 more columns]
