# Supplementary material for: Array-based DNA methylation profiling of primary lymphomas of the central nervous system
Source: BMC Cancer. 2009 Dec 21;9:455. doi: 10.1186/1471-2407-9-455 (PMC2807878; doi:10.1186/1471-2407-9-455)
Supplement: Additional file 3 — List of genes differentially methylated between controls, PCNSL and DLBCL [file 1471-2407-9-455-S3.XLS]

## Sheet: Richter et al., DMA
Found in gene list one only = 33				Found in gene lists one and two = 157				Found in gene list two only = 17				Found in gene lists one and three = 4
Genes' name:				Genes' names :				Genes' name:				Genes' names :
ACVR1C				AATK				BDNF				EFNA1
APP				ABCB4				CFTR				ESR1
BMP4				ABO				CTGF				MATK
CAV2				ACTG2				DBC1				PDE1B
CHFR				ADAMTS12				DSC2
COL1A2				ADCYAP1				DSG1
CSF1				AGTR1				EMR3
DDR2				ALK				HRASLS
DLC1				ALOX12				IGFBP2
EGF				AOC3				LRRK1
EPHB4				APBA2				MBD2
ERBB3				ASCL1				MUC1
ETS2				BCAM				NBL1
FLT3				BCR				NRG1
ICA1				BMP2				PITX2
IGFBP5				CALCA				TFF2
IGSF4C				CCKBR				TRIM29
IL11				CCNA1
IL1RN				CDH1
LIMK1				CDH11
LMO1				CDH13
MMP7				CDH3
MYH11				CEBPA
MYLK				CHGA
PGR				CHI3L2
PROM1				COL18A1
RARB				CSF3
TCF7L2				CSPG2
TIMP2				CTSD
TNFRSF10C				CTSL
TNFRSF1A				DAB2
ZMYND10				DAPK1
ZP3				DCC
				DDIT3
				DES
				DMP1
				DST
				EGFR
				EPHA3
				EPHA5
				EPHA7
				EPHB3
				EPO
				ERBB4
				ERG
				ETV1
				EVI1
				EYA4
				FAT
				FGF3
				FGF5
				FGFR2
				FLT1
				FLT4
				FRK
				FRZB
				FZD7
				FZD9
				GALR1
				GAS7
				GATA6
				GDF10
				GJB2
				GNMT
				GUCY2D
				HHIP
				HIC2
				HLF
				HOXA9
				HOXB13
				HS3ST2
				HTR1B
				IFNG
				IGF1
				IGF1R
				IGFBP3
				IGFBP7
				IGSF4
				IHH
				IL12B
				IL1B
				IL4
				INHA
				INSR
				IPF1
				IRAK3
				ISL1
				JAK3
				KDR
				KIT
				KRT13
				LEFTY2
				LIG3
				LOX
				MAF
				MAP3K8
				MLF1
				MME
				MMP19
				MMP2
				MOS
				MT1A
				MYOD1
				NEFL
				NGFB
				NOS3
				NOTCH3
				NPR2
				NPY
				NTRK2
				NTRK3
				NTSR1
				ONECUT2
				OPCML
				PADI4
				PALM2-AKAP2
				PARP1
				PAX6
				PDGFB
				PDGFRA
				PENK
				PLXDC2
				PRKCDBP
				PROK2
				PTGS2
				RAB32
				RARRES1
				RBP1
				RIPK4
				ROR1
				ROR2
				SCGB3A1
				SEMA3C
				SFRP1
				SIN3B
				SLC5A8
				SLIT2
				SMARCB1
				SNCG
				SOX1
				SOX17
				SOX2
				SPDEF
				TAL1
				TBX1
				TFAP2C
				TFPI2
				TGFBI
				THBS1
				TJP1
				TMEFF2
				TNK1
				TUSC3
				TWIST1
				WEE1
				WNT2
				ZAP70
