# Supplementary material for: Array-based DNA methylation profiling of primary lymphomas of the central nervous system
Source: BMC Cancer. 2009 Dec 21;9:455. doi: 10.1186/1471-2407-9-455 (PMC2807878; doi:10.1186/1471-2407-9-455)
Supplement: Additional file 7 — GeneOntology terms of genes differentially methylated in PCNSL (vs. controls) and DLBCL (vs. controls). RR, OR and p-value are shown. [file 1471-2407-9-455-S7.XLS]

## Sheet: DMA PCNSL sysDLBCL
	PCNSL				systemic DLBCL
Annotation	fold enrichment (RR*)	OR**	p-value***		fold enrichment (RR*)	OR**	p-value***
GO:0050877 [4]: neurophysiological process	2.41529	2.56876	0.0044		2.12842	2.23487	0.0184
GO:0007600 [5]: sensory perception	2.29941	2.39819	0.018		2.05747	2.12883	0.0694
GO:0007601 [7]: visual perception	3.02657	3.10672	0.0286		2.7433	2.80556	0.0911
GO:0050879 [4]: organismal movement	3.02657	3.10672	0.0286		2.7433	2.80556	0.0911
GO:0050881 [5]: musculoskeletal movement	3.02657	3.10672	0.0286		2.7433	2.80556	0.0911
GO:0050885 [6]: regulation of balance	3.02657	3.10672	0.0286		2.7433	2.80556	0.0911
GO:0050953 [6]: sensory perception of light	3.02657	3.10672	0.0286		2.7433	2.80556	0.0911
GO:0050957 [6]: equilibrioception	3.02657	3.10672	0.0286		2.7433	2.80556	0.0911
GO:0009581 [5]: detection of external stimulus	2.19943	2.29062	0.0319		1.96802	2.03334	0.0744
GO:0001501 [5]: skeletal development	2.03025	2.10212	0.052		1.61019	1.64348	0.2532
GO:0008015 [4]: circulation	2.39465	2.45804	0.0541		2.53227	2.60612	0.0461
GO:0019932 [6]: second-messenger-mediated signaling	2.07536	2.12424	0.1112		2.19464	2.25221	0.1037
GO:0006082 [5]: organic acid metabolism	2.43207	2.47207	0.1554		2.57184	2.61834	0.1479
GO:0007187 [7]: G-protein signaling, coupled to cyclic nucleotide second messenger	2.43207	2.47207	0.1554		2.57184	2.61834	0.1479
GO:0007268 [6]: synaptic transmission	2.43207	2.47207	0.1554		2.05747	2.08235	0.2645
GO:0019226 [5]: transmission of nerve impulse	2.43207	2.47207	0.1554		2.05747	2.08235	0.2645
GO:0019752 [6]: carboxylic acid metabolism	2.43207	2.47207	0.1554		2.57184	2.61834	0.1479
GO:0019935 [7]: cyclic-nucleotide-mediated signaling	2.43207	2.47207	0.1554		2.57184	2.61834	0.1479
* Relative risk
** Odds ratio
*** p-value (Fisher's exact test)
